# Supplementary material for: Characterization of FUS Mutations in Amyotrophic Lateral Sclerosis Using RNA-Seq
Source: PLoS One. 2013 Apr 8;8(4):e60788. doi: 10.1371/journal.pone.0060788 (PMC3620060; doi:10.1371/journal.pone.0060788)
Supplement: File S2 — This Excel spreadsheet file contains detail of all significant events observed from the RNA-Seq analysis. (XLS) [file pone.0060788.s002.xls]

## Sheet: Contents
Analysis	Comparison	Worksheet	Definitions
Differential expression	R521G mutant versus vector	R521G_DE_p	lfc = the log2 (fold change) of the gene. The sign goes with the second group: positive values indicate an increase in the second group relative to the first, negative indicate a decrease
	R522G mutant versus vector	R522G_DE_p	P = the significance (P-value) of this change
	Wild-type FUS versus vector	FUS_DE_p	P_bonf = corrected P-value (Bonferroni)
	Wild-type FUS versus R521G mutant	FUS_R521G_DE_p
	Wild-type FUS versus R522G mutant	FUS_R522G_DE_p
	siRNA versus vector	siRNA_DE_p
	siRNA versus R521G mutant	siRNA_R521G_DE_p
	siRNA versus R522G mutant	siRNA_R522G_DE_p
Skipped exon analysis	R521G mutant versus vector	R521G_SE_p	LORG = the log2 (fold change) of the gene, based on the ratio of inclusion reads to the sum of skipping and flanking reads. Positive values indicate more exon skipping in the second group
	R522G mutant versus vector	R522G_SE_p	Psg = the significance (P-value) of this change
	Wild-type FUS versus vector	FUS_SE_p	Psg_bonf = corrected P-value (Bonferroni)
	siRNA versus vector	siRNA_SE_p
Retained intron analysis	R521G mutant versus vector	R521G_RI_p	LORF = the log2 (fold change) of the gene. Log-Odds-Ratio (Flanking). LORF = LIFR2 − LIFR1. The sign convention means that higher value indicates more intron retention (unspliced isoform) in the second group
	R522G mutant versus vector	R522G_RI_p	Pf = the significance (P-value) of this change
	Wild-type FUS versus vector	FUS_RI_p	Pf_bonf = corrected P-value (Bonferroni)
	siRNA versus vector	siRNA_RI_p

## Sheet: R521G_DE_p
Gene	Ensembl_gene	lfc	P	P_bonf
NCL	ENSG00000115053	0.275	4.68e-147	8.13571e-143
HNRPA2B1	ENSG00000122566	0.196	3.5e-55	6.0844e-51
EEF2	ENSG00000167658	0.117	4.06e-47	7.0579e-43
PARP1	ENSG00000143799	0.2	1.39e-45	2.41638e-41
TAF15	ENSG00000172660	0.269	2.35e-44	4.08524e-40
EIF3A	ENSG00000107581	0.213	6.05e-41	1.05173e-36
SMC1A	ENSG00000072501	0.24	3.06e-39	5.3195e-35
GPATCH4	ENSG00000160818	0.362	3.71e-36	6.44946e-32
SFRS4	ENSG00000116350	0.271	3.78e-36	6.57115e-32
PPM1G	ENSG00000115241	0.299	6.17e-31	1.07259e-26
SAFB2	ENSG00000130254	0.377	1.33e-30	2.31207e-26
NOLC1	ENSG00000166197	0.256	1.73e-29	3.00743e-25
SSRP1	ENSG00000149136	0.191	1.8e-28	3.12912e-24
MKI67	ENSG00000148773	0.261	3.16e-27	5.49334e-23
HNRNPD	ENSG00000138668	0.216	1.02e-26	1.77317e-22
ILF3	ENSG00000129351	0.171	3.02e-26	5.24997e-22
HNRNPUL1	ENSG00000105323	0.243	4.79e-26	8.32694e-22
PRPF8	ENSG00000174231	0.149	5.09e-25	8.84846e-21
NUCKS1	ENSG00000069275	0.19	2.03e-23	3.52895e-19
LUC7L2	ENSG00000146963	0.281	3.28e-23	5.70195e-19
HNRNPU	ENSG00000153187	0.134	6.62e-23	1.15082e-18
HUWE1	ENSG00000086758	0.169	2.38e-22	4.13739e-18
RBM25	ENSG00000119707	0.261	7.58e-22	1.31771e-17
RANGAP1	ENSG00000100401	0.236	1.26e-21	2.19038e-17
IK	ENSG00000113141	0.496	3.66e-21	6.36254e-17
LENG8	ENSG00000167615	-0.401	5.77e-21	1.00306e-16
EIF4G1	ENSG00000114867	0.136	2.04e-20	3.54634e-16
SMARCC1	ENSG00000173473	0.199	4.05e-20	7.04052e-16
INCENP	ENSG00000149503	0.329	5.9e-20	1.02566e-15
DCTN1	ENSG00000204843	0.247	7.25e-20	1.26034e-15
PTMA	ENSG00000187514	0.364	1.07e-19	1.86009e-15
PLK1	ENSG00000166851	0.348	3.43e-19	5.96271e-15
HSPA5	ENSG00000044574	-0.279	4.63e-19	8.04879e-15
HDGF	ENSG00000143321	0.222	5.68e-19	9.87411e-15
A4D2E6	ENSG00000087087	0.192	6.63e-19	1.15256e-14
UBAP2L	ENSG00000143569	0.243	9.29e-19	1.61497e-14
TACC3	ENSG00000013810	0.298	1.42e-18	2.46853e-14
RES4-25	ENSG00000087269	0.228	1.67e-18	2.90313e-14
RPS19	ENSG00000105372	-0.311	1.84e-18	3.19866e-14
PES1	ENSG00000100029	0.228	2.84e-18	4.93706e-14
TCERG1	ENSG00000113649	0.36	3.19e-18	5.5455e-14
SNRNP200	ENSG00000144028	0.173	3.77e-18	6.55377e-14
PRC1	ENSG00000198901	0.238	4.62e-18	8.03141e-14
AP2M1	ENSG00000161203	0.277	5.78e-18	1.0048e-13
SFPQ	ENSG00000116560	0.153	9.81e-18	1.70537e-13
USP22	ENSG00000124422	0.181	1.28e-17	2.22515e-13
DNMT1	ENSG00000130816	0.185	1.32e-17	2.29469e-13
DDX21	ENSG00000165732	0.191	1.35e-17	2.34684e-13
CKAP5	ENSG00000175216	0.218	1.42e-17	2.46853e-13
PELP1	ENSG00000141456	0.258	1.44e-17	2.5033e-13
LYAR	ENSG00000145220	0.38	1.56e-17	2.7119e-13
FUBP2	ENSG00000088247	0.181	1.82e-17	3.16389e-13
FBL	ENSG00000105202	0.211	1.96e-17	3.40726e-13
MINT	ENSG00000065526	0.174	2.2e-17	3.82448e-13
A6H8W4	ENSG00000204120	0.303	2.44e-17	4.2417e-13
PABPC3	ENSG00000151846	0.389	3.12e-17	5.42381e-13
PTBP1	ENSG00000011304	0.156	1.82e-16	3.16389e-12
SRRM2	ENSG00000167978	0.127	2.85e-16	4.95444e-12
EWSR1	ENSG00000182944	0.227	3.06e-16	5.3195e-12
MYH10	ENSG00000133026	0.176	5.44e-16	9.4569e-12
DAZAP1	ENSG00000071626	0.282	1.11e-15	1.92962e-11
RPB1	ENSG00000181222	0.16	3.03e-15	5.26735e-11
U2AF2	ENSG00000063244	0.18	5.05e-15	8.77892e-11
ACIN1	ENSG00000100813	0.178	5.82e-15	1.01175e-10
FTSJ3	ENSG00000108592	0.253	1.08e-14	1.87747e-10
HNRPDL	ENSG00000152795	0.238	2.27e-14	3.94617e-10
CENPF	ENSG00000117724	0.235	2.61e-14	4.53722e-10
BAT2D1	ENSG00000117523	0.147	3.24e-14	5.63242e-10
MDC1	ENSG00000137337	0.261	6.58e-14	1.14387e-09
HIPK2	ENSG00000064393	0.36	7.34e-14	1.27599e-09
ALDOA	ENSG00000149925	-0.149	7.7e-14	1.33857e-09
BOREA	ENSG00000134690	0.399	8.41e-14	1.46199e-09
UBTF	ENSG00000108312	0.239	8.82e-14	1.53327e-09
SF3A1	ENSG00000099995	0.204	8.84e-14	1.53675e-09
DDB1	ENSG00000167986	0.163	9.36e-14	1.62714e-09
NCAPD2	ENSG00000010292	0.239	1.28e-13	2.22515e-09
RPS16	ENSG00000105193	-0.247	1.6e-13	2.78144e-09
CCT5	ENSG00000150753	0.21	1.88e-13	3.26819e-09
SAFB	ENSG00000160633	0.201	3.42e-13	5.94533e-09
ANP32B	ENSG00000136938	0.263	3.51e-13	6.10178e-09
RRP1B	ENSG00000160208	0.197	3.8e-13	6.60592e-09
SPT5H	ENSG00000196235	0.215	3.87e-13	6.72761e-09
TPX2	ENSG00000088325	0.221	4.59e-13	7.97926e-09
SRCAP	ENSG00000080603	0.148	1.03e-12	1.79055e-08
PAPOLA	ENSG00000090060	0.327	1.31e-12	2.2773e-08
STAU1	ENSG00000124214	0.281	1.44e-12	2.5033e-08
CSDE1	ENSG00000009307	0.146	1.49e-12	2.59022e-08
CHD3	ENSG00000170004	0.223	1.7e-12	2.95528e-08
HIRIP3	ENSG00000149929	0.314	1.85e-12	3.21604e-08
CFDP1	ENSG00000153774	0.361	2.23e-12	3.87663e-08
EIF3C	ENSG00000184110	0.561	2.23e-12	3.87663e-08
HSPA8	ENSG00000109971	0.202	3.19e-12	5.5455e-08
HN1	ENSG00000189159	0.116	6.06e-12	1.05347e-07
PAF1	ENSG00000006712	0.284	7.69e-12	1.33683e-07
YLPM1	ENSG00000119596	0.227	9.29e-12	1.61497e-07
PCNT	ENSG00000160299	0.212	9.89e-12	1.71928e-07
CNOT1	ENSG00000125107	0.172	1.11e-11	1.92962e-07
ODC1	ENSG00000115758	0.182	1.13e-11	1.96439e-07
ENAH	ENSG00000154380	0.2	1.19e-11	2.0687e-07
LARP1	ENSG00000155506	0.15	1.39e-11	2.41638e-07
A8K6K1	ENSG00000103549	0.141	1.44e-11	2.5033e-07
CALM3	ENSG00000160014	0.166	1.61e-11	2.79882e-07
BAZ1B	ENSG00000009954	0.197	2.15e-11	3.73756e-07
ASPM	ENSG00000066279	0.33	3.1e-11	5.38904e-07
CTCF	ENSG00000102974	0.299	3.51e-11	6.10178e-07
GOT2	ENSG00000125166	0.26	3.78e-11	6.57115e-07
ALEX	ENSG00000087460	0.123	4.98e-11	8.65723e-07
MYST3	ENSG00000083168	0.3	5.76e-11	1.00132e-06
THOC4	ENSG00000183684	0.225	6.08e-11	1.05695e-06
RPS23	ENSG00000186468	0.306	6.42e-11	1.11605e-06
PPP2R4	ENSG00000119383	0.311	6.71e-11	1.16647e-06
NFKB2	ENSG00000077150	-0.568	7.08e-11	1.23079e-06
BPTF	ENSG00000171634	0.243	7.91e-11	1.37507e-06
STIP1	ENSG00000168439	0.192	1.02e-10	1.77317e-06
PDAP1	ENSG00000106244	0.354	1.03e-10	1.79055e-06
DKC1	ENSG00000130826	0.192	1.05e-10	1.82532e-06
PPFIA1	ENSG00000131626	0.308	1.07e-10	1.86009e-06
RBM39	ENSG00000131051	0.225	1.1e-10	1.91224e-06
RPL30	ENSG00000156482	0.301	1.19e-10	2.0687e-06
GNAS	ENSG00000087460	0.122	1.32e-10	2.29469e-06
RPS3	ENSG00000149273	-0.188	1.37e-10	2.38161e-06
EIF4G2	ENSG00000110321	0.109	1.43e-10	2.48591e-06
ARHGEF12	ENSG00000196914	0.269	1.59e-10	2.76406e-06
PRPF6	ENSG00000101161	0.234	1.74e-10	3.02482e-06
CTPS	ENSG00000171793	0.225	2.14e-10	3.72018e-06
KIF1C	ENSG00000129250	0.207	2.15e-10	3.73756e-06
GOLM1	ENSG00000135052	0.252	2.38e-10	4.13739e-06
RB6I2	ENSG00000082805	0.405	2.43e-10	4.22431e-06
CDT1	ENSG00000167513	-0.225	2.55e-10	4.43292e-06
HMGB2	ENSG00000164104	0.233	2.6e-10	4.51984e-06
CENPE	ENSG00000138778	0.457	2.79e-10	4.85014e-06
KIAA0907	ENSG00000132680	-0.326	3.33e-10	5.78887e-06
JKTBP	ENSG00000152795	0.256	3.4e-10	5.91056e-06
PITPNB	ENSG00000180957	0.261	3.78e-10	6.57115e-06
PDCD11	ENSG00000148843	0.181	3.85e-10	6.69284e-06
RMRP	ENSG00000199916	-1.25	4.35e-10	7.56204e-06
SNF2L4	ENSG00000127616	0.141	5.34e-10	9.28306e-06
IRS4	ENSG00000133124	0.12	5.98e-10	1.03956e-05
SMT3H1	ENSG00000184900	0.266	6.29e-10	1.09345e-05
RAD23B	ENSG00000119318	0.255	6.43e-10	1.11779e-05
TXN	ENSG00000136810	0.431	7.59e-10	1.31945e-05
WDR90	ENSG00000161996	-0.36	8.61e-10	1.49676e-05
A8MXM7	ENSG00000138182	0.505	8.69e-10	1.51067e-05
ACLY	ENSG00000131473	0.124	9.52e-10	1.65496e-05
MYH9	ENSG00000100345	0.12	9.82e-10	1.70711e-05
TCHP	ENSG00000139437	0.498	9.86e-10	1.71406e-05
HN1	ENSG00000189159	0.271	1.22e-09	2.12085e-05
RPL34	ENSG00000109475	-0.593	1.25e-09	2.173e-05
AMOT	ENSG00000126016	0.14	1.25e-09	2.173e-05
GGT7	ENSG00000131067	-0.45	1.33e-09	2.31207e-05
DEK	ENSG00000124795	0.275	1.49e-09	2.59022e-05
A7XZY7	ENSG00000205726	0.361	1.62e-09	2.81621e-05
PRCC	ENSG00000143294	0.26	1.69e-09	2.9379e-05
KPNB1	ENSG00000108424	0.112	1.77e-09	3.07697e-05
ZFR	ENSG00000056097	0.241	1.89e-09	3.28558e-05
FLOT2	ENSG00000132589	0.32	1.99e-09	3.45942e-05
FKBP10	ENSG00000141756	-0.229	2.06e-09	3.5811e-05
PPIF	ENSG00000108179	0.223	2.12e-09	3.68541e-05
CASC3	ENSG00000108349	0.235	2.2e-09	3.82448e-05
RSRC2	ENSG00000111011	0.233	2.47e-09	4.29385e-05
DDX23	ENSG00000174243	0.235	2.51e-09	4.36338e-05
DNAJC8	ENSG00000126698	0.27	2.6e-09	4.51984e-05
CFL1	ENSG00000172757	0.182	2.61e-09	4.53722e-05
KIF4A	ENSG00000090889	0.338	2.63e-09	4.57199e-05
GTF2F1	ENSG00000125651	0.198	2.63e-09	4.57199e-05
SNF5	ENSG00000099956	0.21	3.5e-09	6.0844e-05
MIPT3	ENSG00000204104	0.349	3.88e-09	6.74499e-05
NAT10	ENSG00000135372	0.209	4.26e-09	7.40558e-05
ARF1	ENSG00000143761	0.125	5.23e-09	9.09183e-05
TIF1B	ENSG00000130726	0.0998	5.9e-09	0.000102566
C4orf8	ENSG00000125386	0.349	6.79e-09	0.000118037
AURKA	ENSG00000087586	0.441	6.84e-09	0.000118907
SART1	ENSG00000175467	0.207	7.06e-09	0.000122731
COX10	ENSG00000006695	0.645	7.78e-09	0.000135248
HSPA4	ENSG00000170606	0.178	8.63e-09	0.000150024
A6NMY8	ENSG00000187555	0.236	8.79e-09	0.000152805
RSL1D1	ENSG00000171490	0.169	9e-09	0.000156456
CND2	ENSG00000121152	0.293	9.02e-09	0.000156804
EST1A	ENSG00000070366	0.297	9.37e-09	0.000162888
EPB41L2	ENSG00000079819	0.233	1.08e-08	0.000187747
RBM27	ENSG00000091009	0.357	1.16e-08	0.000201654
RPL10	ENSG00000147403	-0.389	1.25e-08	0.0002173
LRRC59	ENSG00000108829	0.147	1.34e-08	0.000232946
RANBP1	ENSG00000099901	0.345	1.37e-08	0.000238161
DDX27	ENSG00000124228	0.244	1.38e-08	0.000239899
TSR2	ENSG00000158526	0.306	1.4e-08	0.000243376
MYBL2	ENSG00000101057	0.136	1.47e-08	0.000255545
HMMR	ENSG00000072571	0.399	1.63e-08	0.000283359
HDLBP	ENSG00000115677	0.106	1.63e-08	0.000283359
A8K607	ENSG00000130227	0.287	1.68e-08	0.000292051
CNTROB	ENSG00000170037	0.246	1.78e-08	0.000309435
DAXX	ENSG00000204209	0.235	1.81e-08	0.00031465
CHAF1A	ENSG00000167670	0.172	1.87e-08	0.000325081
SERBP1	ENSG00000142864	0.252	1.91e-08	0.000332034
ERH	ENSG00000100632	0.333	1.97e-08	0.000342465
SLC3A2	ENSG00000168003	-0.149	1.97e-08	0.000342465
AP3D1	ENSG00000065000	0.151	2.47e-08	0.000429385
RIOK1	ENSG00000124784	0.327	2.54e-08	0.000441554
RPL10	ENSG00000147403	-0.42	2.62e-08	0.000455461
PAM	ENSG00000145730	0.178	3.36e-08	0.000584102
AHCYL1	ENSG00000168710	0.242	3.97e-08	0.000690145
GPATCH8	ENSG00000186566	0.226	4.13e-08	0.000717959
SMARCE1	ENSG00000073584	0.309	4.65e-08	0.000808356
AIP	ENSG00000110711	0.295	4.65e-08	0.000808356
TRIP2	ENSG00000125686	0.269	4.87e-08	0.000846601
HN1L	ENSG00000206053	0.203	5.83e-08	0.00101349
EIF4A2	ENSG00000156976	-0.386	6.07e-08	0.00105521
CLTB	ENSG00000175416	0.297	6.39e-08	0.00111084
FUBP3	ENSG00000107164	0.252	6.87e-08	0.00119428
KIAA1491	ENSG00000137073	0.294	6.97e-08	0.00121166
DCDC5	ENSG00000170959	1.86	7.55e-08	0.00131249
HSP90Bb	ENSG00000205940	0.721	8.15e-08	0.0014168
GNL2	ENSG00000134697	0.218	8.32e-08	0.00144635
CCT7	ENSG00000135624	0.109	8.41e-08	0.00146199
LSM14A	ENSG00000105216	0.297	8.57e-08	0.00148981
PFDN2	ENSG00000143256	0.359	9.6e-08	0.00166886
ATP6V0C	ENSG00000185883	0.291	9.99e-08	0.00173666
FLNA	ENSG00000196924	-0.102	1.04e-07	0.00180794
CHD4	ENSG00000111642	0.112	1.07e-07	0.00186009
TP53BP2	ENSG00000143514	0.259	1.13e-07	0.00196439
CCDS7320	ENSG00000122884	-0.564	1.15e-07	0.00199916
H3F3B	ENSG00000132475	0.211	1.16e-07	0.00201654
B1AMX4	ENSG00000196642	0.168	1.2e-07	0.00208608
HNRNPR	ENSG00000125944	0.172	1.23e-07	0.00213823
C20orf116	ENSG00000198171	0.244	1.28e-07	0.00222515
KIAA0904	ENSG00000167258	0.193	1.29e-07	0.00224254
NGFRAP1	ENSG00000166681	0.22	1.3e-07	0.00225992
LAS1L	ENSG00000001497	0.23	1.34e-07	0.00232946
A1S9T	ENSG00000130985	0.105	1.35e-07	0.00234684
MAP4	ENSG00000047849	0.163	1.45e-07	0.00252068
G3BP2	ENSG00000138757	0.194	1.48e-07	0.00257283
JUN	ENSG00000177606	0.146	1.53e-07	0.00265975
A8MTM6	ENSG00000126787	0.364	1.63e-07	0.00283359
ANP32E	ENSG00000143401	0.227	1.72e-07	0.00299005
RPL5	ENSG00000122406	0.255	1.74e-07	0.00302482
SUPT6H	ENSG00000109111	0.14	1.84e-07	0.00319866
SFRS8	ENSG00000061936	0.239	1.96e-07	0.00340726
PCBP1	ENSG00000169564	0.189	1.96e-07	0.00340726
ZMAT2	ENSG00000146007	0.273	1.97e-07	0.00342465
HOMER2	ENSG00000103942	0.395	1.99e-07	0.00345942
ILVBL	ENSG00000105135	-0.375	2.04e-07	0.00354634
usp11	ENSG00000102226	0.192	2.11e-07	0.00366802
ANKRD17	ENSG00000132466	0.171	2.17e-07	0.00377233
NSD1	ENSG00000165671	0.158	2.19e-07	0.0038071
HJURP	ENSG00000123485	0.339	2.23e-07	0.00387663
NUDC	ENSG00000090273	0.199	2.31e-07	0.0040157
FAM38A	ENSG00000103335	-0.269	2.33e-07	0.00405047
RBM16	ENSG00000213079	0.254	2.63e-07	0.00457199
CNOT3	ENSG00000088038	0.217	2.7e-07	0.00469368
R3HDM1	ENSG00000048991	0.376	2.76e-07	0.00479798
WBSCR22	ENSG00000071462	0.26	2.76e-07	0.00479798
TRAP150	ENSG00000054118	0.167	2.82e-07	0.00490229
SDHA	ENSG00000073578	0.28	2.87e-07	0.00498921
CHCHD2	ENSG00000106153	-0.463	2.91e-07	0.00505874
COX7C	ENSG00000127184	0.35	2.94e-07	0.0051109
JMJD2A	ENSG00000066135	0.25	3.22e-07	0.00559765
NSBP1	ENSG00000198157	0.431	3.23e-07	0.00561503
A8K525	ENSG00000147140	0.162	3.24e-07	0.00563242
PSMD3	ENSG00000108344	0.179	3.25e-07	0.0056498
POLR1A	ENSG00000068654	0.189	3.58e-07	0.00622347
B1AKP8	ENSG00000198793	0.174	3.65e-07	0.00634516
CALR	ENSG00000179218	0.083	3.91e-07	0.00679714
ZC3H18	ENSG00000158545	0.186	3.97e-07	0.00690145
CPSF6	ENSG00000111605	0.239	4.01e-07	0.00697098
WHSC1	ENSG00000109685	0.155	4.19e-07	0.0072839
CYTSA	ENSG00000100014	0.198	4.32e-07	0.00750989
TXLNA	ENSG00000084652	0.157	4.54e-07	0.00789234
SERPINH1	ENSG00000149257	-0.331	4.89e-07	0.00850078
CHD2	ENSG00000173575	0.208	5.06e-07	0.0087963
CDK10	ENSG00000185324	-0.402	5.2e-07	0.00903968
VIL2	ENSG00000092820	0.18	5.23e-07	0.00909183
B2R7R1	ENSG00000112096	0.327	5.25e-07	0.0091266
BNIP3	ENSG00000176171	-0.621	5.59e-07	0.00971766
C1QBP	ENSG00000108561	0.119	5.88e-07	0.0102218
EIF4G3	ENSG00000075151	0.187	6.17e-07	0.0107259
CREB5	ENSG00000146592	0.457	6.33e-07	0.0110041
B1P7G3	ENSG00000136003	0.478	6.46e-07	0.0112301
JHDM1A	ENSG00000173120	0.24	6.53e-07	0.0113518
ILF3	ENSG00000129351	0.17	6.57e-07	0.0114213
ARD1A	ENSG00000102030	0.226	6.79e-07	0.0118037
CHTF18	ENSG00000127586	-0.265	6.98e-07	0.012134
A4D230	ENSG00000126870	0.325	7.06e-07	0.0122731
B2M	ENSG00000166710	-0.371	7.31e-07	0.0127077
GGH	ENSG00000137563	-0.63	7.38e-07	0.0128294
SAPS3	ENSG00000110075	0.223	7.48e-07	0.0130032
DHX30	ENSG00000132153	0.13	7.94e-07	0.0138029
IP6K1	ENSG00000176095	0.194	8.01e-07	0.0139246
ADI1	ENSG00000182551	0.259	8.58e-07	0.0149155
ANP32A	ENSG00000140350	0.281	8.82e-07	0.0153327
CHD8	ENSG00000100888	0.16	8.9e-07	0.0154718
PTPRS	ENSG00000105426	-0.231	9.15e-07	0.0159064
NDUFS2	ENSG00000158864	0.232	9.67e-07	0.0168103
PLOD2	ENSG00000152952	-0.502	1.05e-06	0.0182532
SRM	ENSG00000116649	0.192	1.07e-06	0.0186009
A6NE14	ENSG00000163468	0.0863	1.09e-06	0.0189486
KIAA0415	ENSG00000242802	-0.432	1.22e-06	0.0212085
SR140	ENSG00000163714	0.196	1.23e-06	0.0213823
DSP	ENSG00000096696	0.154	1.26e-06	0.0219038
RP1	ENSG00000104237	0.301	1.35e-06	0.0234684
FUBP1	ENSG00000162613	0.187	1.42e-06	0.0246853
CTR9	ENSG00000198730	0.245	1.44e-06	0.025033
C19orf43	ENSG00000123144	0.201	1.46e-06	0.0253806
UCHL5	ENSG00000116750	0.371	1.52e-06	0.0264237
TIM44	ENSG00000104980	0.179	1.53e-06	0.0265975
TNFRSF10B	ENSG00000120889	-0.317	1.53e-06	0.0265975
AURKB	ENSG00000178999	0.228	1.63e-06	0.0283359
FKBP5	ENSG00000096060	0.283	1.68e-06	0.0292051
UNK	ENSG00000132478	0.305	1.69e-06	0.029379
RUVBL1	ENSG00000175792	0.17	1.8e-06	0.0312912
ZC3H13	ENSG00000123200	0.151	1.84e-06	0.0319866
LMNB1	ENSG00000113368	0.158	1.86e-06	0.0323342
ASCC2	ENSG00000100325	0.246	1.87e-06	0.0325081
TUBB5	ENSG00000183311	0.147	1.9e-06	0.0330296
TOMM34	ENSG00000025772	0.303	1.91e-06	0.0332034
POLDIP3	ENSG00000100227	0.204	1.92e-06	0.0333773
ZNF428	ENSG00000131116	0.406	1.93e-06	0.0335511
H2AFY2	ENSG00000099284	0.278	1.94e-06	0.033725
USP36	ENSG00000055483	0.188	1.99e-06	0.0345942
DYNC1H1	ENSG00000197102	0.0833	2.13e-06	0.0370279
VPS4A	ENSG00000132612	0.189	2.16e-06	0.0375494
BMS1	ENSG00000165733	0.186	2.26e-06	0.0392878
CSTF3	ENSG00000176102	0.415	2.31e-06	0.040157
HIPK1	ENSG00000163349	0.32	2.44e-06	0.042417
B0YIW6	ENSG00000095139	0.178	2.45e-06	0.0425908
LARP5	ENSG00000107929	0.21	2.45e-06	0.0425908
CTNNBL1	ENSG00000132792	0.301	2.45e-06	0.0425908
GLUT1	ENSG00000117394	-0.315	2.53e-06	0.0439815
LMF2	ENSG00000100258	-0.348	2.54e-06	0.0441554
GATA2	ENSG00000179348	0.359	2.66e-06	0.0462414
PUM1	ENSG00000134644	0.176	2.7e-06	0.0469368
TOP1	ENSG00000198900	0.196	2.82e-06	0.0490229
SEC31A	ENSG00000138674	0.195	2.87e-06	0.0498921

## Sheet: R522G_DE_p
Gene	Ensembl_gene	lfc	P	P_bonf
HNRPA2B1	ENSG00000122566	-0.203	3.75e-48	6.57825e-44
ACTB	ENSG00000075624	-0.238	9.66e-48	1.69456e-43
LDHB	ENSG00000111716	-0.382	2.17e-43	3.80661e-39
YWHAE	ENSG00000108953	-0.335	2.36e-34	4.13991e-30
PLS3	ENSG00000102024	-0.36	2.64e-34	4.63109e-30
HN1	ENSG00000189159	-0.222	4.05e-33	7.10451e-29
CLTC	ENSG00000141367	-0.284	1.36e-31	2.38571e-27
HSP90AB3P	ENSG00000183199	-0.402	3.82e-29	6.70104e-25
EIF4G2	ENSG00000110321	-0.209	4.01e-29	7.03434e-25
RPS16	ENSG00000105193	-0.394	2.79e-28	4.89422e-24
CSDE1	ENSG00000009307	-0.249	2.91e-27	5.10472e-23
TPR	ENSG00000047410	-0.299	3.11e-26	5.45556e-22
HNRNPM	ENSG00000099783	-0.201	3.28e-24	5.75378e-20
HSPA5	ENSG00000044574	-0.332	5.6e-24	9.82352e-20
EEF1G	ENSG00000254772	-0.276	1e-23	1.7542e-19
HSP90AA1	ENSG00000080824	-0.379	2.33e-23	4.08729e-19
RPS4X	ENSG00000198034	-0.345	3.79e-23	6.64842e-19
NCL	ENSG00000115053	-0.117	6.43e-23	1.12795e-18
EIF5	ENSG00000100664	-0.339	4.14e-22	7.26239e-18
RPS19	ENSG00000105372	-0.352	2.22e-21	3.89432e-17
HNRNPH1	ENSG00000169045	-0.237	5.51e-21	9.66564e-17
CCT4	ENSG00000115484	-0.268	8.03e-21	1.40862e-16
BAT2D1	ENSG00000117523	-0.197	3.7e-20	6.49054e-16
ENO1	ENSG00000074800	-0.117	4.44e-20	7.78865e-16
TARS	ENSG00000113407	-0.34	4.96e-20	8.70083e-16
CROP	ENSG00000108848	-0.309	1.03e-19	1.80683e-15
RPS6	ENSG00000137154	-0.189	1.81e-19	3.1751e-15
EIF3A	ENSG00000107581	-0.156	5.75e-19	1.00866e-14
RPL23	ENSG00000125691	-0.442	1.06e-18	1.85945e-14
HNRNPU	ENSG00000153187	-0.13	1.49e-18	2.61376e-14
PNN	ENSG00000100941	-0.279	1.6e-18	2.80672e-14
CANX	ENSG00000127022	-0.16	1.82e-18	3.19264e-14
GNL3L	ENSG00000130119	-0.46	1.88e-18	3.2979e-14
CCNI	ENSG00000118816	-0.426	1.95e-18	3.42069e-14
TUBA1	ENSG00000127824	-0.343	3.39e-18	5.94674e-14
SON	ENSG00000159140	-0.225	4.87e-18	8.54295e-14
B0YJC4	ENSG00000026025	-0.281	5.65e-18	9.91123e-14
CTNNB1	ENSG00000168036	-0.213	7.96e-18	1.39634e-13
RPS3	ENSG00000149273	-0.262	1.74e-17	3.05231e-13
GNL3	ENSG00000163938	-0.262	3.04e-17	5.33277e-13
HSP90B1	ENSG00000166598	-0.251	3.2e-17	5.61344e-13
CCT6A	ENSG00000146731	-0.325	6.69e-17	1.17356e-12
NUCKS1	ENSG00000069275	-0.175	9.96e-17	1.74718e-12
PRKDC	ENSG00000121031	-0.155	1.11e-16	1.94716e-12
RPS20	ENSG00000008988	-0.571	1.29e-16	2.26292e-12
KPNB1	ENSG00000108424	-0.167	1.4e-16	2.45588e-12
USP9X	ENSG00000124486	-0.265	2.15e-16	3.77153e-12
DNAJA1	ENSG00000086061	-0.417	2.54e-16	4.45567e-12
SFRS7	ENSG00000115875	-0.298	2.84e-16	4.98193e-12
TCP1	ENSG00000120438	-0.366	3.05e-16	5.35031e-12
ALDOA	ENSG00000149925	-0.17	3.72e-16	6.52562e-12
CHCHD2	ENSG00000106153	-0.809	4.05e-16	7.10451e-12
B2M	ENSG00000166710	-0.664	4.65e-16	8.15703e-12
EIF5B	ENSG00000158417	-0.352	5.31e-16	9.3148e-12
XRCC5	ENSG00000079246	-0.21	5.97e-16	1.04726e-11
GSPT1	ENSG00000103342	-0.363	7.37e-16	1.29285e-11
STT3A	ENSG00000134910	-0.348	7.68e-16	1.34723e-11
ATP5B	ENSG00000110955	-0.163	7.98e-16	1.39985e-11
CSE1L	ENSG00000124207	-0.289	1.21e-15	2.12258e-11
A8K355	ENSG00000115524	-0.234	9.82e-15	1.72262e-10
RPL11	ENSG00000142676	-0.271	1.09e-14	1.91208e-10
CCDS14512	ENSG00000123562	-0.228	1.36e-14	2.38571e-10
RPL26	ENSG00000161970	-0.87	2.05e-14	3.59611e-10
G22P1	ENSG00000196419	-0.343	2.34e-14	4.10483e-10
KIAA0723	ENSG00000015479	-0.259	3.59e-14	6.29758e-10
MCM6	ENSG00000076003	-0.235	4.81e-14	8.4377e-10
NUP205	ENSG00000155561	-0.22	5.37e-14	9.42005e-10
JTV1	ENSG00000106305	-0.449	6.19e-14	1.08585e-09
EXO1	ENSG00000174371	-0.37	6.49e-14	1.13848e-09
EIF1	ENSG00000173812	-0.299	7.92e-14	1.38933e-09
PSMA4	ENSG00000041357	-0.425	1.11e-13	1.94716e-09
DDX17	ENSG00000100201	-0.175	1.11e-13	1.94716e-09
ACTB	ENSG00000075624	-0.189	1.2e-13	2.10504e-09
DDX1	ENSG00000079785	-0.379	1.43e-13	2.50851e-09
IARS2	ENSG00000067704	-0.3	1.84e-13	3.22773e-09
PPP1CC	ENSG00000186298	-0.345	2.43e-13	4.26271e-09
PHIP	ENSG00000146247	-0.528	2.76e-13	4.84159e-09
NOL5A	ENSG00000101361	-0.206	4.87e-13	8.54295e-09
SUPT16H	ENSG00000092201	-0.291	4.97e-13	8.71837e-09
MAP1B	ENSG00000131711	-0.398	6.59e-13	1.15602e-08
ANKHD1-EIF4EBP3	ENSG00000131503	-0.274	7.25e-13	1.2718e-08
MTND5	ENSG00000198786	-0.384	8.65e-13	1.51738e-08
CXorf3	ENSG00000125676	-0.348	1.14e-12	1.99979e-08
METAP2	ENSG00000111142	-0.351	1.58e-12	2.77164e-08
PSMC3IP	ENSG00000131470	-0.587	1.97e-12	3.45577e-08
ZWINT	ENSG00000122952	-0.288	3.43e-12	6.01691e-08
RPL34	ENSG00000109475	-0.722	3.72e-12	6.52562e-08
NUP107	ENSG00000111581	-0.426	4.09e-12	7.17468e-08
A8MXQ4	ENSG00000134333	-0.328	4.89e-12	8.57804e-08
SERF2	ENSG00000140264	-0.407	5.46e-12	9.57793e-08
CRM1	ENSG00000082898	-0.273	5.7e-12	9.99894e-08
YWHAQ	ENSG00000134308	-0.323	6.53e-12	1.14549e-07
KMT2C	ENSG00000055609	-0.325	1.18e-11	2.06996e-07
DDX3X	ENSG00000215301	-0.195	1.49e-11	2.61376e-07
ZC3H13	ENSG00000123200	-0.231	4.02e-11	7.05188e-07
FANCI	ENSG00000140525	-0.287	4.08e-11	7.15714e-07
CDC5L	ENSG00000096401	-0.322	5.53e-11	9.70073e-07
GLO1	ENSG00000124767	-0.289	6.67e-11	1.17005e-06
MCM8	ENSG00000125885	-0.41	6.7e-11	1.17531e-06
MCM4	ENSG00000104738	-0.167	7.04e-11	1.23496e-06
PRKCNH1	ENSG00000169567	-0.492	7.15e-11	1.25425e-06
HNRNPH3	ENSG00000096746	-0.285	1e-10	1.7542e-06
NUP155	ENSG00000113569	-0.362	1.11e-10	1.94716e-06
GDI2	ENSG00000057608	-0.432	1.13e-10	1.98225e-06
EIF2S1	ENSG00000134001	-0.426	1.2e-10	2.10504e-06
TMED10	ENSG00000170348	-0.362	1.24e-10	2.17521e-06
ECM29	ENSG00000136813	-0.285	1.37e-10	2.40325e-06
ACBD3	ENSG00000182827	-0.31	1.49e-10	2.61376e-06
ATP5A1	ENSG00000152234	-0.225	1.68e-10	2.94706e-06
STAG2	ENSG00000101972	-0.302	1.72e-10	3.01722e-06
DHX15	ENSG00000109606	-0.264	1.87e-10	3.28035e-06
DONSON	ENSG00000159147	-0.317	2.64e-10	4.63109e-06
PA2G4P4	ENSG00000230457	-0.5	2.93e-10	5.13981e-06
SRSF5	ENSG00000100650	-0.203	3.41e-10	5.98182e-06
RPL4	ENSG00000174444	-0.301	3.5e-10	6.1397e-06
NF1	ENSG00000196712	-0.416	3.51e-10	6.15724e-06
CLSPN	ENSG00000092853	-0.37	3.88e-10	6.8063e-06
EI24	ENSG00000149547	-0.343	3.98e-10	6.98172e-06
NDUFS5	ENSG00000168653	-0.457	4.41e-10	7.73602e-06
SFPQ	ENSG00000116560	-0.121	4.49e-10	7.87636e-06
LRPPRC	ENSG00000138095	-0.234	4.5e-10	7.8939e-06
RIOK3	ENSG00000101782	-0.458	4.75e-10	8.33245e-06
CCT2	ENSG00000166226	-0.177	4.88e-10	8.5605e-06
SERINC1	ENSG00000111897	-0.364	5.15e-10	9.03413e-06
DDX46	ENSG00000145833	-0.249	5.6e-10	9.82352e-06
FANCD2	ENSG00000144554	-0.306	6.53e-10	1.14549e-05
NOP5	ENSG00000055044	-0.318	7.23e-10	1.26829e-05
PRDX1	ENSG00000117450	-0.269	9.29e-10	1.62965e-05
NCBP1	ENSG00000136937	-0.431	9.29e-10	1.62965e-05
ILF2	ENSG00000143621	-0.183	9.29e-10	1.62965e-05
EEF2	ENSG00000167658	0.0522	1e-09	1.7542e-05
IPO5	ENSG00000065150	-0.181	1.22e-09	2.14012e-05
UXT	ENSG00000126756	-0.744	1.3e-09	2.28046e-05
GTPBP4	ENSG00000107937	-0.245	1.43e-09	2.50851e-05
CCDC99	ENSG00000040275	-0.4	1.65e-09	2.89443e-05
XIST	ENSG00000229807	-0.112	1.99e-09	3.49086e-05
HSP105	ENSG00000120694	-0.268	2.28e-09	3.99958e-05
PSMD1	ENSG00000173692	-0.241	2.28e-09	3.99958e-05
WHSC1L1	ENSG00000147548	-0.472	2.33e-09	4.08729e-05
HDLBP	ENSG00000115677	-0.12	2.98e-09	5.22752e-05
HSP90AB1	ENSG00000096384	-0.156	3.12e-09	5.4731e-05
PPP2CA	ENSG00000113575	-0.318	3.74e-09	6.56071e-05
SMC2	ENSG00000136824	-0.359	4.54e-09	7.96407e-05
EIF5A	ENSG00000132507	-0.19	4.97e-09	8.71837e-05
HSPC021	ENSG00000100129	-0.299	5.1e-09	8.94642e-05
KTN1	ENSG00000126777	-0.269	5.26e-09	9.22709e-05
HLTF	ENSG00000071794	-0.436	6.61e-09	0.000115953
SNRPB	ENSG00000125835	-0.148	7.63e-09	0.000133845
SMC4	ENSG00000113810	-0.243	8.06e-09	0.000141389
NARS	ENSG00000134440	-0.333	8.45e-09	0.00014823
VDAC3	ENSG00000078668	-0.413	8.93e-09	0.00015665
HTATSF1	ENSG00000102241	-0.223	9.14e-09	0.000160334
SLC25A3	ENSG00000075415	-0.211	9.77e-09	0.000171385
RMRP	ENSG00000199916	-1.18	9.77e-09	0.000171385
SUV39H2	ENSG00000152455	-0.736	1.01e-08	0.000177174
MTHFD2	ENSG00000065911	-0.368	1.03e-08	0.000180683
RPL29	ENSG00000162244	-0.511	1.07e-08	0.000187699
GHITM	ENSG00000165678	-0.285	1.14e-08	0.000199979
IKKA	ENSG00000213341	-0.48	1.14e-08	0.000199979
CAPRIN1	ENSG00000135387	-0.182	1.31e-08	0.0002298
SSBP1	ENSG00000106028	-0.36	1.37e-08	0.000240325
EIF3S2	ENSG00000084623	-0.186	1.47e-08	0.000257867
PLK1	ENSG00000166851	0.233	1.54e-08	0.000270147
PRKAR1A	ENSG00000108946	-0.291	1.55e-08	0.000271901
WDR3	ENSG00000065183	-0.321	1.58e-08	0.000277164
FUCA2	ENSG00000001036	-0.353	1.79e-08	0.000314002
CDC25A	ENSG00000164045	-0.178	1.79e-08	0.000314002
GOLGB1	ENSG00000173230	-0.316	1.82e-08	0.000319264
PTPN13	ENSG00000163629	-0.363	1.88e-08	0.00032979
NRIP1	ENSG00000180530	-0.761	2e-08	0.00035084
NUP88	ENSG00000108559	-0.335	2.06e-08	0.000361365
C20orf72	ENSG00000125871	-0.417	2.43e-08	0.000426271
FAF1	ENSG00000185104	-0.289	2.46e-08	0.000431533
FASN	ENSG00000169710	-0.101	2.63e-08	0.000461355
SRSF10	ENSG00000215699	-0.403	2.7e-08	0.000473634
TOMM20	ENSG00000173726	-0.241	2.71e-08	0.000475388
TARDBP	ENSG00000120948	-0.28	2.82e-08	0.000494684
USP37	ENSG00000135913	-0.532	2.85e-08	0.000499947
PAM	ENSG00000145730	-0.197	3.22e-08	0.000564852
DDX21	ENSG00000165732	-0.136	3.37e-08	0.000591165
ATP5G3	ENSG00000154518	-0.27	3.4e-08	0.000596428
PRDX3	ENSG00000165672	-0.315	3.44e-08	0.000603445
OPTN	ENSG00000123240	-0.678	3.53e-08	0.000619233
CTNNA1	ENSG00000044115	-0.237	4.85e-08	0.000850787
PSMA1	ENSG00000129084	-0.36	4.86e-08	0.000852541
JARID1B	ENSG00000117139	-0.28	5.25e-08	0.000920955
ZNF326	ENSG00000162664	-0.381	5.52e-08	0.000968318
TRIP12	ENSG00000153827	-0.204	5.81e-08	0.00101919
A1YR24	ENSG00000133131	-0.446	6.6e-08	0.00115777
KIAA0328	ENSG00000116127	-0.451	6.66e-08	0.0011683
OGFOD1	ENSG00000087263	-0.354	6.76e-08	0.00118584
DTL	ENSG00000143476	-0.292	6.76e-08	0.00118584
PTP4A1	ENSG00000112245	-0.415	6.96e-08	0.00122092
NEU1	ENSG00000184494	-0.378	7.05e-08	0.00123671
EIF4A2	ENSG00000156976	-0.4	7.08e-08	0.00124197
RPL10	ENSG00000147403	-0.381	7.55e-08	0.00132442
PKM2	ENSG00000067225	-0.0931	8.3e-08	0.00145599
MKI67IP	ENSG00000155438	-0.655	8.54e-08	0.00149809
MGEA5	ENSG00000198408	-0.272	8.91e-08	0.00156299
RPS24	ENSG00000138326	-0.292	9.3e-08	0.00163141
RFC5	ENSG00000111445	-0.312	9.76e-08	0.0017121
KIAA1915	ENSG00000162601	-0.651	1.04e-07	0.00182437
HDAC2	ENSG00000196591	-0.27	1.04e-07	0.00182437
ATF4	ENSG00000128272	-0.276	1.13e-07	0.00198225
FAM44A	ENSG00000038219	-0.302	1.16e-07	0.00203487
RANGAP1	ENSG00000100401	0.138	1.2e-07	0.00210504
GAPEX5	ENSG00000165219	-0.271	1.21e-07	0.00212258
STOML2	ENSG00000165283	-0.184	1.34e-07	0.00235063
EPRS	ENSG00000136628	-0.171	1.38e-07	0.0024208
DAZAP1	ENSG00000071626	0.195	1.43e-07	0.00250851
ATP6V1E1	ENSG00000131100	-0.338	1.56e-07	0.00273655
STT3B	ENSG00000163527	-0.345	1.71e-07	0.00299968
DSN1	ENSG00000149636	-0.415	1.75e-07	0.00306985
CCT8	ENSG00000156261	-0.288	1.76e-07	0.00308739
ZZZ3	ENSG00000036549	-0.365	1.77e-07	0.00310493
UBA2	ENSG00000126261	-0.28	1.81e-07	0.0031751
SFRS2	ENSG00000161547	-0.191	1.88e-07	0.0032979
A8K4X2	ENSG00000130383	-0.404	2.12e-07	0.0037189
A4LAA3	ENSG00000085224	-0.416	2.13e-07	0.00373645
SET2	ENSG00000181555	-0.252	2.19e-07	0.0038417
IVNS1ABP	ENSG00000116679	-0.358	2.23e-07	0.00391187
SEC62	ENSG00000008952	-0.313	2.26e-07	0.00396449
PDIA4	ENSG00000155660	-0.146	2.27e-07	0.00398203
NFKBIB	ENSG00000104825	-0.346	2.28e-07	0.00399958
USP24	ENSG00000162402	-0.213	2.32e-07	0.00406974
PKM2	ENSG00000067225	-0.162	2.41e-07	0.00422762
HEATR1	ENSG00000119285	-0.176	2.53e-07	0.00443813
DLD	ENSG00000091140	-0.332	2.58e-07	0.00452584
NASP	ENSG00000132780	-0.21	2.86e-07	0.00501701
PRPF38B	ENSG00000134186	-0.223	3.02e-07	0.00529768
ELAVL1	ENSG00000066044	-0.24	3.2e-07	0.00561344
B1AL79	ENSG00000065243	-0.386	3.23e-07	0.00566607
RFC1	ENSG00000035928	-0.292	3.28e-07	0.00575378
PSMB1	ENSG00000008018	-0.256	3.56e-07	0.00624495
PEF1	ENSG00000162517	-0.296	3.61e-07	0.00633266
FLJ11506	ENSG00000103591	-0.335	3.62e-07	0.0063502
RRM1	ENSG00000167325	-0.208	3.7e-07	0.00649054
CDV3	ENSG00000091527	-0.236	3.89e-07	0.00682384
INCENP	ENSG00000149503	0.194	4.19e-07	0.0073501
MAVS	ENSG00000088888	-0.308	4.22e-07	0.00740272
NUP153	ENSG00000124789	-0.212	4.62e-07	0.0081044
ELP2	ENSG00000134759	-0.317	4.91e-07	0.00861312
SMAP2	ENSG00000084070	-0.228	4.95e-07	0.00868329
PARK7	ENSG00000116288	-0.229	5.16e-07	0.00905167
CCDS30591	ENSG00000179172	-0.556	5.25e-07	0.00920955
PARD3	ENSG00000148498	-0.409	5.29e-07	0.00927972
ICLN	ENSG00000074201	-0.448	5.36e-07	0.00940251
IPO9	ENSG00000198700	-0.187	5.37e-07	0.00942005
TIMM23	ENSG00000138297	-0.523	5.7e-07	0.00999894
NFKB2	ENSG00000077150	-0.444	5.72e-07	0.010034
AIP	ENSG00000110711	0.28	6.06e-07	0.0106305
BRCA1	ENSG00000012048	-0.294	6.48e-07	0.0113672
KIAA0648	ENSG00000121892	-0.331	6.71e-07	0.0117707
KPNA2	ENSG00000182481	-0.222	6.71e-07	0.0117707
NCAPG	ENSG00000109805	-0.255	6.88e-07	0.0120689
MTCH1	ENSG00000137409	-0.22	7.02e-07	0.0123145
CKB	ENSG00000166165	-0.0984	7.02e-07	0.0123145
B2R8D8	ENSG00000055147	-0.701	7.21e-07	0.0126478
STX3	ENSG00000166900	-0.455	7.82e-07	0.0137178
DNAJC10	ENSG00000077232	-0.347	7.95e-07	0.0139459
DCTN1	ENSG00000204843	0.141	8.37e-07	0.0146827
RPN1	ENSG00000163902	-0.149	8.55e-07	0.0149984
ZC3H7A	ENSG00000122299	-0.344	8.71e-07	0.0152791
DNTTIP2	ENSG00000067334	-0.363	8.77e-07	0.0153843
TEX10	ENSG00000136891	-0.394	8.81e-07	0.0154545
MIP2	ENSG00000162923	-0.208	8.87e-07	0.0155598
COPB2	ENSG00000184432	-0.236	8.89e-07	0.0155948
PREP	ENSG00000085377	-0.415	9.35e-07	0.0164018
WNK1	ENSG00000060237	-0.202	9.38e-07	0.0164544
ARF4	ENSG00000168374	-0.482	9.58e-07	0.0168052
MCM7	ENSG00000166508	-0.0946	9.63e-07	0.0168929
RABEP1	ENSG00000029725	-0.232	9.67e-07	0.0169631
NUTF2	ENSG00000102898	-0.46	9.78e-07	0.0171561
FLNA	ENSG00000196924	-0.0969	9.91e-07	0.0173841
LARS	ENSG00000133706	-0.211	1e-06	0.017542
SF1	ENSG00000168066	-0.125	1.02e-06	0.0178928
CAND1	ENSG00000111530	-0.239	1.03e-06	0.0180683
RPRD2	ENSG00000163125	-0.303	1.03e-06	0.0180683
CALM3	ENSG00000160014	-0.25	1.04e-06	0.0182437
TSPAN3	ENSG00000140391	-0.195	1.07e-06	0.0187699
ACACA	ENSG00000132142	-0.229	1.17e-06	0.0205241
ABHD10	ENSG00000144827	-0.444	1.19e-06	0.020875
EXOSC9	ENSG00000123737	-0.354	1.2e-06	0.0210504
SLIT2	ENSG00000145147	-0.198	1.21e-06	0.0212258
DDX5	ENSG00000108654	-0.137	1.23e-06	0.0215767
RPL10	ENSG00000147403	-0.378	1.26e-06	0.0221029
UBB	ENSG00000170315	-0.284	1.35e-06	0.0236817
GINS2	ENSG00000131153	-0.383	1.37e-06	0.0240325
WDFY3	ENSG00000163625	-0.35	1.42e-06	0.0249096
TACC3	ENSG00000013810	0.173	1.43e-06	0.0250851
A8MVQ8	ENSG00000152904	-0.41	1.45e-06	0.0254359
UBE2T	ENSG00000077152	-0.479	1.5e-06	0.026313
TOPBP1	ENSG00000163781	-0.284	1.5e-06	0.026313
CALCOCO2	ENSG00000136436	-0.392	1.51e-06	0.0264884
DOCK7	ENSG00000116641	-0.336	1.52e-06	0.0266638
SRP54	ENSG00000100883	-0.44	1.53e-06	0.0268393
RPS29	ENSG00000213741	-0.616	1.53e-06	0.0268393
HBS1L	ENSG00000112339	-0.264	1.55e-06	0.0271901
EIF3H	ENSG00000147677	-0.26	1.55e-06	0.0271901
C1QBP	ENSG00000108561	-0.124	1.57e-06	0.0275409
C14orf166	ENSG00000087302	-0.419	1.61e-06	0.0282426
MSH2	ENSG00000095002	-0.311	1.61e-06	0.0282426
SLC38A1	ENSG00000111371	-0.201	1.65e-06	0.0289443
RAN	ENSG00000132341	-0.352	1.65e-06	0.0289443
H2AFV	ENSG00000105968	-0.354	1.68e-06	0.0294706
PCNA	ENSG00000132646	-0.267	1.7e-06	0.0298214
CNBP	ENSG00000169714	-0.172	1.7e-06	0.0298214
USP28	ENSG00000048028	-0.423	1.78e-06	0.0312248
NUP43	ENSG00000120253	-0.294	1.89e-06	0.0331544
HEATR3	ENSG00000155393	-0.389	1.89e-06	0.0331544
SPG20	ENSG00000133104	-0.338	1.94e-06	0.0340315
GCFC1	ENSG00000159086	-0.327	1.94e-06	0.0340315
NKRF	ENSG00000186416	-0.274	1.95e-06	0.0342069
BIRC6	ENSG00000115760	-0.237	2.01e-06	0.0352594
CNOT1	ENSG00000125107	-0.132	2.03e-06	0.0356103
SMG1	ENSG00000157106	-0.205	2.13e-06	0.0373645
RINT1	ENSG00000135249	-0.47	2.19e-06	0.038417
MKLN1	ENSG00000128585	-0.459	2.2e-06	0.0385924
EIF3M	ENSG00000149100	-0.23	2.21e-06	0.0387678
PABPC4	ENSG00000090621	-0.177	2.24e-06	0.0392941
CCDC104	ENSG00000163001	-0.62	2.47e-06	0.0433287
BLM	ENSG00000197299	-0.366	2.54e-06	0.0445567
ARFIP2	ENSG00000132254	-0.247	2.55e-06	0.0447321
NKTR	ENSG00000114857	-0.209	2.63e-06	0.0461355
TIAL1	ENSG00000151923	-0.315	2.67e-06	0.0468371
ZNF24	ENSG00000172466	-0.217	2.8e-06	0.0491176
MNAB	ENSG00000165204	-0.349	2.84e-06	0.0498193
NDUFA11	ENSG00000174886	-0.338	2.84e-06	0.0498193

## Sheet: FUS_DE_p
Gene	Ensembl_gene	lfc	P	P_bonf
ENO1	ENSG00000074800	-0.244	8.77e-85	1.53852e-80
ALDOA	ENSG00000149925	-0.325	1.14e-56	1.9999e-52
HN1	ENSG00000189159	0.256	3.59e-55	6.29794e-51
PKM2	ENSG00000067225	-0.261	2.27e-52	3.98226e-48
PRC1	ENSG00000198901	0.39	9.59e-49	1.68237e-44
MTND5	ENSG00000198786	0.556	4.37e-37	7.66629e-33
SCD	ENSG00000099194	-0.418	7.82e-36	1.37186e-31
RPS3	ENSG00000149273	-0.374	1.21e-35	2.1227e-31
HSPA5	ENSG00000044574	-0.391	7.22e-35	1.2666e-30
RPL8	ENSG00000161016	-0.227	8.76e-33	1.53677e-28
EIF5A	ENSG00000132507	-0.382	1.02e-32	1.78939e-28
DHCR24	ENSG00000116133	-0.356	7.16e-32	1.25608e-27
EEF1G	ENSG00000254772	-0.306	6.67e-31	1.17012e-26
P4HB	ENSG00000185624	-0.228	9.97e-31	1.74904e-26
RPS16	ENSG00000105193	-0.393	1.14e-30	1.9999e-26
RPS19	ENSG00000105372	-0.412	1.27e-30	2.22796e-26
CKB	ENSG00000166165	-0.22	8.75e-30	1.53501e-25
CALR	ENSG00000179218	-0.192	1.8e-29	3.15774e-25
PDIA4	ENSG00000155660	-0.31	3.59e-29	6.29794e-25
PSAP	ENSG00000197746	-0.286	4.94e-28	8.66624e-24
SNRP8	ENSG00000125835	-0.273	1.59e-27	2.78934e-23
DHRS2	ENSG00000100867	0.958	1.61e-27	2.82442e-23
INSIG1	ENSG00000186480	-0.527	3.95e-27	6.92948e-23
ADAMTS1	ENSG00000154734	-0.675	1.16e-25	2.03499e-21
AMOT	ENSG00000126016	-0.253	4.98e-25	8.73641e-21
PRKCSH	ENSG00000130175	-0.265	1.67e-23	2.92968e-19
PKM2	ENSG00000067225	-0.305	3.87e-23	6.78914e-19
COL6A1	ENSG00000142156	-0.521	4.17e-23	7.31543e-19
ATP1A1	ENSG00000163399	-0.177	8.31e-23	1.45782e-18
FLNA	ENSG00000196924	-0.189	9.58e-23	1.68062e-18
FKBP10	ENSG00000141756	-0.382	1.39e-22	2.43848e-18
APP	ENSG00000142192	-0.259	1.97e-22	3.45597e-18
PTPRF	ENSG00000142949	-0.32	3.99e-22	6.99966e-18
RPL18	ENSG00000063177	-0.242	1.58e-21	2.77179e-17
CNOT1	ENSG00000125107	0.236	3.48e-21	6.10496e-17
LAT1	ENSG00000103257	-0.27	1.04e-20	1.82447e-16
RRBP1	ENSG00000125844	-0.383	1.97e-20	3.45597e-16
RPN1	ENSG00000163902	-0.273	3.41e-20	5.98216e-16
BSG	ENSG00000172270	-0.236	7.69e-20	1.34906e-15
FAM53C	ENSG00000120709	0.35	1.32e-19	2.31568e-15
DBN1	ENSG00000113758	-0.331	4.18e-19	7.33297e-15
HLAC	ENSG00000204525	-0.356	4.61e-19	8.08732e-15
NUP210	ENSG00000132182	-0.285	5.35e-19	9.3855e-15
CANX	ENSG00000127022	-0.154	1.31e-18	2.29813e-14
SMC4	ENSG00000113810	0.321	1.62e-18	2.84197e-14
COX4I1	ENSG00000131143	-0.303	2.05e-18	3.59631e-14
BCAP31	ENSG00000185825	-0.341	3.3e-18	5.78919e-14
BAZ1B	ENSG00000009954	0.251	4.78e-18	8.38555e-14
PARP1	ENSG00000143799	-0.128	5.29e-18	9.28025e-14
G22P1	ENSG00000196419	-0.366	2.04e-17	3.57877e-13
PDIA6	ENSG00000143870	-0.262	3.72e-17	6.526e-13
TACC3	ENSG00000013810	0.284	4.65e-17	8.1575e-13
GLUT1	ENSG00000117394	-0.58	6.45e-17	1.13152e-12
TPX2	ENSG00000088325	0.25	1.06e-16	1.85956e-12
A8C1Z0	ENSG00000149428	-0.235	1.48e-16	2.59636e-12
CKAP5	ENSG00000175216	0.209	2.14e-16	3.7542e-12
FADS2	ENSG00000134824	-0.542	6.03e-16	1.05784e-11
EIF5	ENSG00000100664	0.245	6.38e-16	1.11924e-11
FASN	ENSG00000169710	-0.141	7.37e-16	1.29292e-11
CALM3	ENSG00000160014	-0.21	8.16e-16	1.43151e-11
C4orf8	ENSG00000125386	0.472	8.82e-16	1.54729e-11
RPS14	ENSG00000164587	-0.268	1.31e-15	2.29813e-11
ASPM	ENSG00000066279	0.39	1.36e-15	2.38585e-11
ATF3	ENSG00000162772	0.397	1.73e-15	3.03494e-11
CHD2	ENSG00000173575	0.321	1.99e-15	3.49106e-11
TXNDC5	ENSG00000239264	-0.239	2.03e-15	3.56123e-11
DNEL2	ENSG00000187775	1.05	2.26e-15	3.96472e-11
CYBA	ENSG00000051523	-0.568	2.48e-15	4.35066e-11
HSP90AB3P	ENSG00000183199	-0.263	3.68e-15	6.45582e-11
PXDN	ENSG00000130508	-0.602	4.16e-15	7.29789e-11
RSRC2	ENSG00000111011	0.301	5.06e-15	8.87676e-11
TMED9	ENSG00000184840	-0.289	7.49e-15	1.31397e-10
ANKRD17	ENSG00000132466	0.25	9.08e-15	1.5929e-10
TUBA1	ENSG00000127824	-0.289	9.4e-15	1.64904e-10
COL18A1	ENSG00000182871	-0.445	9.87e-15	1.73149e-10
PFN1	ENSG00000108518	-0.272	1.09e-14	1.91219e-10
DDX5	ENSG00000108654	0.198	1.16e-14	2.03499e-10
TOP2A	ENSG00000131747	0.243	1.19e-14	2.08762e-10
BRD2	ENSG00000204256	0.149	2.08e-14	3.64894e-10
GAPDH	ENSG00000111640	-0.226	2.19e-14	3.84192e-10
ACTB	ENSG00000075624	-0.117	2.66e-14	4.66644e-10
SFRS1	ENSG00000136450	0.209	4.75e-14	8.33292e-10
NCAPD2	ENSG00000010292	0.241	5.46e-14	9.57848e-10
NUCB1	ENSG00000104805	-0.364	6.27e-14	1.09995e-09
CKAP4	ENSG00000136026	-0.368	8.1e-14	1.42098e-09
B1AL54	ENSG00000186197	-0.19	8.22e-14	1.44203e-09
CNTROB	ENSG00000170037	0.319	1.01e-13	1.77184e-09
A6NIT8	ENSG00000104824	-0.237	1.46e-13	2.56128e-09
TAB2	ENSG00000055208	0.494	1.8e-13	3.15774e-09
KIAA1731	ENSG00000166004	0.55	1.99e-13	3.49106e-09
TMEM109	ENSG00000110108	-0.39	2.01e-13	3.52614e-09
APLP2	ENSG00000084234	-0.175	2.34e-13	4.10506e-09
CENPE	ENSG00000138778	0.516	4.72e-13	8.2803e-09
NFKB2	ENSG00000077150	-0.629	6.07e-13	1.06486e-08
CDC27	ENSG00000004897	0.466	8.22e-13	1.44203e-08
HMMR	ENSG00000072571	0.494	9.16e-13	1.60694e-08
DAG1	ENSG00000173402	-0.312	9.79e-13	1.71746e-08
SAFB2	ENSG00000130254	0.237	1.27e-12	2.22796e-08
A8MXQ4	ENSG00000134333	-0.321	1.51e-12	2.64899e-08
CKAP2	ENSG00000136108	0.333	2.19e-12	3.84192e-08
UBR5	ENSG00000104517	0.261	3.04e-12	5.33307e-08
SLC7A1	ENSG00000139514	-0.24	3.37e-12	5.91199e-08
GRN	ENSG00000030582	-0.335	3.79e-12	6.6488e-08
WDR62	ENSG00000075702	0.319	3.93e-12	6.8944e-08
HNRNPD	ENSG00000138668	-0.147	5.5e-12	9.64865e-08
DSG2	ENSG00000046604	-0.27	5.87e-12	1.02977e-07
KIF24	ENSG00000186638	0.527	7.16e-12	1.25608e-07
RBM16	ENSG00000213079	0.332	7.26e-12	1.27362e-07
COL2A1	ENSG00000139219	-0.535	7.78e-12	1.36485e-07
PLK1	ENSG00000166851	0.267	9.59e-12	1.68237e-07
PTMS	ENSG00000159335	-0.307	1.11e-11	1.94727e-07
LRP1	ENSG00000123384	-0.567	1.31e-11	2.29813e-07
A8MXM7	ENSG00000138182	0.546	1.95e-11	3.42089e-07
PIBF1	ENSG00000083535	0.584	2.27e-11	3.98226e-07
NKTR	ENSG00000114857	0.262	2.63e-11	4.61381e-07
LRPAP1	ENSG00000163956	-0.267	2.98e-11	5.22781e-07
CFL1	ENSG00000172757	-0.216	3.26e-11	5.71902e-07
KIAA0753	ENSG00000198920	0.454	3.49e-11	6.12251e-07
PTK7	ENSG00000112655	-0.406	4.66e-11	8.17504e-07
TRIP12	ENSG00000153827	0.221	4.74e-11	8.31538e-07
GSTP1	ENSG00000084207	-0.274	5.19e-11	9.10482e-07
MARH7	ENSG00000136536	0.457	5.31e-11	9.31533e-07
PODXL2	ENSG00000114631	-0.36	6.58e-11	1.15433e-06
SLC39A1	ENSG00000143570	-0.287	8.48e-11	1.48765e-06
CYTSA	ENSG00000100014	0.25	8.57e-11	1.50344e-06
B2R6M7	ENSG00000140545	-0.593	1.19e-10	2.08762e-06
ITCH	ENSG00000078747	0.425	1.25e-10	2.19288e-06
TOP3A	ENSG00000177302	0.284	1.34e-10	2.35076e-06
ZMYM4	ENSG00000146463	0.327	1.41e-10	2.47356e-06
DYNC1H1	ENSG00000197102	-0.116	1.44e-10	2.52619e-06
B0YJC4	ENSG00000026025	-0.197	1.45e-10	2.54373e-06
DKFZp667P103	ENSG00000153914	0.333	1.61e-10	2.82442e-06
NFE2L1	ENSG00000082641	-0.238	2.01e-10	3.52614e-06
UBR4	ENSG00000127481	0.158	2.19e-10	3.84192e-06
LDLR	ENSG00000130164	-0.523	2.19e-10	3.84192e-06
RB6I2	ENSG00000082805	0.404	2.33e-10	4.08752e-06
PCNT	ENSG00000160299	0.196	2.5e-10	4.38575e-06
GANAB	ENSG00000089597	-0.148	2.55e-10	4.47346e-06
IGF1R	ENSG00000140443	-0.338	2.55e-10	4.47346e-06
RPL29	ENSG00000162244	-0.541	2.84e-10	4.98221e-06
HJURP	ENSG00000123485	0.405	3.01e-10	5.28044e-06
DNMT1	ENSG00000130816	0.137	3.15e-10	5.52604e-06
MARCKS	ENSG00000155130	-0.364	3.41e-10	5.98216e-06
JARID1B	ENSG00000117139	0.28	3.63e-10	6.36811e-06
MKI67	ENSG00000148773	0.153	3.63e-10	6.36811e-06
APRT	ENSG00000198931	-0.374	4.17e-10	7.31543e-06
LRP2	ENSG00000081479	-0.734	4.47e-10	7.84172e-06
A8MW22	ENSG00000204842	0.394	4.49e-10	7.87681e-06
TFRC	ENSG00000072274	-0.274	4.5e-10	7.89435e-06
HNRNPAB	ENSG00000197451	-0.143	5.38e-10	9.43813e-06
ITM2C	ENSG00000135916	-0.344	5.98e-10	1.04907e-05
RENT2	ENSG00000151461	0.407	6.67e-10	1.17012e-05
CAPRIN1	ENSG00000135387	0.177	7.16e-10	1.25608e-05
AURKA	ENSG00000087586	0.464	7.19e-10	1.26134e-05
TSTD2	ENSG00000136925	0.574	7.27e-10	1.27538e-05
MDK	ENSG00000110492	-0.353	8.56e-10	1.50168e-05
GALNT2	ENSG00000143641	-0.233	8.74e-10	1.53326e-05
PRPF38B	ENSG00000134186	0.236	9.17e-10	1.60869e-05
EDRF1	ENSG00000107938	0.336	9.21e-10	1.61571e-05
MGA	ENSG00000174197	0.416	9.31e-10	1.63325e-05
HSPA1B	ENSG00000212866	0.431	9.91e-10	1.73851e-05
RBM27	ENSG00000091009	0.379	9.92e-10	1.74027e-05
HNRNPM	ENSG00000099783	-0.114	1.04e-09	1.82447e-05
MED13	ENSG00000108510	0.276	1.06e-09	1.85956e-05
RMRP	ENSG00000199916	-1.2	1.07e-09	1.8771e-05
SLC25A5	ENSG00000005022	-0.244	1.08e-09	1.89464e-05
STEAP3	ENSG00000115107	-0.496	1.11e-09	1.94727e-05
STOML2	ENSG00000165283	-0.204	1.15e-09	2.01745e-05
ANAPC7	ENSG00000196510	0.306	1.29e-09	2.26305e-05
BOREA	ENSG00000134690	0.326	1.33e-09	2.33322e-05
BUB1	ENSG00000169679	0.271	1.41e-09	2.47356e-05
A6H8W4	ENSG00000204120	0.219	1.44e-09	2.52619e-05
STT3A	ENSG00000134910	-0.245	1.46e-09	2.56128e-05
TPI1	ENSG00000111669	-0.357	1.61e-09	2.82442e-05
A8MTM6	ENSG00000126787	0.413	1.68e-09	2.94722e-05
AKAP1	ENSG00000121057	-0.259	1.99e-09	3.49106e-05
B1AKP8	ENSG00000198793	0.202	2.1e-09	3.68403e-05
HSP90B1	ENSG00000166598	-0.168	2.12e-09	3.71912e-05
PGRMC1	ENSG00000101856	-0.274	2.2e-09	3.85946e-05
DHX9	ENSG00000135829	0.153	2.24e-09	3.92963e-05
UBB	ENSG00000170315	-0.339	2.39e-09	4.19278e-05
PARP6	ENSG00000137817	0.373	2.42e-09	4.24541e-05
ZFR	ENSG00000056097	0.238	2.55e-09	4.47347e-05
CCNL1	ENSG00000163660	0.336	2.76e-09	4.84187e-05
C6orf108	ENSG00000112667	-0.408	2.77e-09	4.85941e-05
CCT4	ENSG00000115484	0.152	2.85e-09	4.99976e-05
FLN1L	ENSG00000136068	-0.193	3.17e-09	5.56113e-05
RPS6	ENSG00000137154	-0.117	3.37e-09	5.91199e-05
SMEK2	ENSG00000138041	0.43	3.41e-09	5.98216e-05
ODC1	ENSG00000115758	0.158	3.48e-09	6.10496e-05
TUFM	ENSG00000178952	-0.201	3.71e-09	6.50845e-05
ASH1L	ENSG00000116539	0.315	3.9e-09	6.84177e-05
OAZ1	ENSG00000104904	-0.157	3.93e-09	6.8944e-05
PLS3	ENSG00000102024	-0.16	4.01e-09	7.03474e-05
CTSD	ENSG00000117984	-0.267	4.14e-09	7.2628e-05
RAB6IP1	ENSG00000184014	0.264	4.31e-09	7.56103e-05
A8MSZ8	ENSG00000124006	-0.28	4.35e-09	7.63121e-05
WDR34	ENSG00000119333	-0.331	4.4e-09	7.71892e-05
PGK1	ENSG00000102144	-0.248	4.42e-09	7.75401e-05
HLA-A	ENSG00000206503	-0.366	4.52e-09	7.92944e-05
CDC25C	ENSG00000158402	0.595	4.6e-09	8.06978e-05
POB1	ENSG00000169891	0.364	4.67e-09	8.19258e-05
PFKL	ENSG00000141959	-0.26	4.69e-09	8.22767e-05
ANKHD1-EIF4EBP3	ENSG00000131503	0.198	4.92e-09	8.63116e-05
SERF2	ENSG00000140264	-0.326	5.02e-09	8.80659e-05
CENPB	ENSG00000125817	-0.277	5.2e-09	9.12236e-05
CRTC1	ENSG00000105662	0.595	5.39e-09	9.45568e-05
B2R8G6	ENSG00000105701	-0.252	5.46e-09	9.57848e-05
FBL	ENSG00000105202	-0.153	5.66e-09	9.92934e-05
SLIT2	ENSG00000145147	-0.228	6.11e-09	0.000107188
CCDS43111	ENSG00000163320	0.307	6.35e-09	0.000111398
SEC61A1	ENSG00000058262	-0.159	7.03e-09	0.000123327
RAC3	ENSG00000169750	-0.356	7.1e-09	0.000124555
CD81	ENSG00000110651	-0.236	7.35e-09	0.000128941
SRPRB	ENSG00000144867	-0.34	9.11e-09	0.000159817
EIF4G2	ENSG00000110321	0.0974	9.18e-09	0.000161045
FSTL1	ENSG00000163430	-0.353	9.2e-09	0.000161396
DDX10	ENSG00000178105	0.387	9.31e-09	0.000163325
MAGED2	ENSG00000102316	-0.264	9.57e-09	0.000167887
NPTX1	ENSG00000171246	-0.446	1e-08	0.00017543
ZNF638	ENSG00000075292	0.319	1.03e-08	0.000180693
COX10	ENSG00000006695	0.637	1.05e-08	0.000184202
KIAA0562	ENSG00000116198	0.355	1.07e-08	0.00018771
TP53BP2	ENSG00000143514	0.276	1.13e-08	0.000198236
RPN2	ENSG00000118705	-0.194	1.15e-08	0.000201744
KIF15	ENSG00000163808	0.391	1.19e-08	0.000208762
NUP98	ENSG00000110713	0.218	1.31e-08	0.000229813
ARIH1	ENSG00000166233	0.307	1.37e-08	0.000240339
SEPN1	ENSG00000162430	-0.323	1.39e-08	0.000243848
TMSB10	ENSG00000034510	-0.278	1.48e-08	0.000259636
ZNF146	ENSG00000167635	0.365	1.52e-08	0.000266654
LMAN2	ENSG00000169223	-0.234	1.57e-08	0.000275425
DUSP8	ENSG00000184545	0.571	1.61e-08	0.000282442
DUSP16	ENSG00000111266	0.345	1.7e-08	0.000298231
EXO1	ENSG00000174371	0.24	1.75e-08	0.000307003
TSPAN3	ENSG00000140391	-0.216	1.78e-08	0.000312265
SNRP70	ENSG00000104852	-0.118	2.04e-08	0.000357877
TMED10	ENSG00000170348	-0.298	2.1e-08	0.000368403
EI24	ENSG00000149547	-0.291	2.21e-08	0.0003877
SYNJ1	ENSG00000159082	0.513	2.37e-08	0.000415769
A6NKP9	ENSG00000154277	-0.264	2.39e-08	0.000419278
UBR2	ENSG00000024048	0.419	2.45e-08	0.000429803
LAPTM4	ENSG00000068697	-0.403	2.51e-08	0.000440329
B3GNT1	ENSG00000174684	-0.335	2.59e-08	0.000454364
KIF14	ENSG00000118193	0.469	2.71e-08	0.000475415
POLA1	ENSG00000101868	0.253	2.73e-08	0.000478924
TARS	ENSG00000113407	0.18	2.97e-08	0.000521027
NUP160	ENSG00000030066	0.252	3.09e-08	0.000542079
HSP105	ENSG00000120694	0.218	3.31e-08	0.000580673
MYST3	ENSG00000083168	0.254	3.47e-08	0.000608742
G8	ENSG00000229300	0.3	3.58e-08	0.000628039
LAPTM4B	ENSG00000104341	-0.278	3.66e-08	0.000642074
RPL37A	ENSG00000197756	-0.326	3.78e-08	0.000663125
BCLAF1	ENSG00000029363	0.254	3.98e-08	0.000698211
SET2	ENSG00000181555	0.235	4.07e-08	0.000714
SEC31A	ENSG00000138674	0.225	4.14e-08	0.00072628
A4D2E6	ENSG00000087087	0.119	4.34e-08	0.000761366
MAGED1	ENSG00000179222	-0.182	4.46e-08	0.000782418
SLC1A5	ENSG00000105281	-0.159	4.47e-08	0.000784172
RIOK1	ENSG00000124784	0.319	4.85e-08	0.000850836
B2RA93	ENSG00000124785	-0.517	4.91e-08	0.000861361
IRAK1	ENSG00000184216	-0.144	5.53e-08	0.000970128
POFUT1	ENSG00000101346	-0.283	5.58e-08	0.000978899
CFL1	ENSG00000172757	-0.176	5.59e-08	0.000980654
PHB2	ENSG00000215021	-0.171	5.73e-08	0.00100521
SCPEP1	ENSG00000121064	-0.392	5.84e-08	0.00102451
LARP5	ENSG00000107929	0.239	5.88e-08	0.00103153
UNK	ENSG00000132478	0.342	5.89e-08	0.00103328
SERPINH1	ENSG00000149257	-0.356	6.17e-08	0.0010824
SEMAI	ENSG00000168758	-0.631	6.38e-08	0.00111924
GNAS	ENSG00000087460	-0.104	6.39e-08	0.001121
CCD45	ENSG00000141325	0.317	6.41e-08	0.00112451
TIPARP	ENSG00000163659	0.495	6.59e-08	0.00115608
GBF1	ENSG00000107862	0.199	6.63e-08	0.0011631
UBL4A	ENSG00000102178	-0.299	7.24e-08	0.00127011
B4GALNT4	ENSG00000182272	-0.747	7.44e-08	0.0013052
FLNC	ENSG00000128591	-0.343	7.63e-08	0.00133853
TRIP2	ENSG00000125686	0.263	7.77e-08	0.00136309
DPP8	ENSG00000074603	0.573	7.95e-08	0.00139467
HSPC142	ENSG00000105393	-0.352	7.98e-08	0.00139993
MAP1B	ENSG00000131711	-0.278	8.22e-08	0.00144203
NDUFB8	ENSG00000166136	-0.249	8.37e-08	0.00146835
NSD1	ENSG00000165671	0.162	8.96e-08	0.00157185
RBM5	ENSG00000003756	0.198	8.98e-08	0.00157536
A8JZZ2	ENSG00000013306	-0.254	9.11e-08	0.00159817
GAS8	ENSG00000141013	0.367	9.3e-08	0.0016315
JUN	ENSG00000177606	0.147	9.54e-08	0.0016736
RNF187	ENSG00000168159	-0.194	9.57e-08	0.00167887
GOLGA4	ENSG00000144674	0.319	1.01e-07	0.00177184
CSNK1G1	ENSG00000169118	0.538	1.03e-07	0.00180693
H2AFY	ENSG00000113648	-0.191	1.06e-07	0.00185956
HES4	ENSG00000188290	-0.4	1.06e-07	0.00185956
DDX42	ENSG00000198231	0.178	1.06e-07	0.00185956
AKAP8L	ENSG00000011243	0.219	1.08e-07	0.00189464
WDR19	ENSG00000157796	0.63	1.1e-07	0.00192973
TAF2	ENSG00000064313	0.348	1.12e-07	0.00196482
DDIT4	ENSG00000168209	-0.376	1.12e-07	0.00196482
PTPRS	ENSG00000105426	-0.248	1.15e-07	0.00201745
CPT1A	ENSG00000110090	-0.501	1.22e-07	0.00214025
FAM179B	ENSG00000198718	0.653	1.24e-07	0.00217533
ZCCHC6	ENSG00000083223	0.47	1.29e-07	0.00226305
UQCRQ	ENSG00000164405	-0.413	1.29e-07	0.00226305
C19orf43	ENSG00000123144	-0.236	1.31e-07	0.00229813
MTCH1	ENSG00000137409	-0.224	1.33e-07	0.00233322
BUD31	ENSG00000106245	0.292	1.34e-07	0.00235076
HMG20B	ENSG00000064961	-0.294	1.38e-07	0.00242093
PRAF1	ENSG00000105404	-0.413	1.45e-07	0.00254374
ALEX	ENSG00000087460	-0.103	1.52e-07	0.00266654
SFPQ	ENSG00000116560	0.0941	1.55e-07	0.00271916
BLZF1	ENSG00000117475	0.702	1.58e-07	0.00277179
CDKN2A	ENSG00000147889	-0.301	1.61e-07	0.00282442
OPTN	ENSG00000123240	-0.607	1.65e-07	0.00289459
AKR1B1	ENSG00000085662	-0.273	1.66e-07	0.00291214
LTBP1	ENSG00000049323	-0.504	1.73e-07	0.00303494
LTBP4	ENSG00000090006	-0.422	1.85e-07	0.00324545
TMEM205	ENSG00000105518	-0.5	1.86e-07	0.003263
H1FX	ENSG00000184897	-0.204	1.86e-07	0.003263
HIVEP1	ENSG00000095951	0.581	1.91e-07	0.00335071
GPBP1	ENSG00000062194	0.339	1.99e-07	0.00349106
PARK7	ENSG00000116288	-0.226	2.1e-07	0.00368403
SPTBN2	ENSG00000173898	-0.268	2.11e-07	0.00370157
CKAP2L	ENSG00000169607	0.515	2.2e-07	0.00385946
EZH2	ENSG00000106462	0.238	2.23e-07	0.00391209
PGRMC2	ENSG00000164040	-0.406	2.26e-07	0.00396472
C19orf63	ENSG00000161671	-0.246	2.46e-07	0.00431558
SSR2	ENSG00000163479	-0.276	2.48e-07	0.00435066
PGES2	ENSG00000148334	-0.329	2.83e-07	0.00496467
RANBP2	ENSG00000153201	0.282	3.13e-07	0.00549096
FZD7	ENSG00000155760	-0.58	3.29e-07	0.00577165
REV3L	ENSG00000009413	0.432	3.3e-07	0.00578919
WDR35	ENSG00000118965	0.407	3.3e-07	0.00578919
MED28	ENSG00000118579	-0.401	3.46e-07	0.00606988
MCAF1	ENSG00000171681	0.434	3.6e-07	0.00631548
POGZ	ENSG00000143442	0.25	3.65e-07	0.0064032
ATP5G3	ENSG00000154518	-0.236	3.67e-07	0.00643828
PPIB	ENSG00000166794	-0.255	3.81e-07	0.00668388
GNB2L1	ENSG00000204628	-0.0835	3.96e-07	0.00694703
CD151	ENSG00000177697	-0.313	4.07e-07	0.00714
SP1	ENSG00000185591	0.267	4.13e-07	0.00724526
NCL	ENSG00000115053	-0.0568	4.28e-07	0.0075084
SQLE	ENSG00000104549	-0.301	4.43e-07	0.00777155
RPS11	ENSG00000142534	-0.229	4.44e-07	0.00778909
SLC19A1	ENSG00000173638	-0.321	4.53e-07	0.00794698
ZDHHC5	ENSG00000156599	-0.311	4.55e-07	0.00798206
CAPNS1	ENSG00000126247	-0.254	4.82e-07	0.00845573
SURF4	ENSG00000148248	-0.188	4.83e-07	0.00847327
ITFG3	ENSG00000167930	-0.379	4.91e-07	0.00861361
A8MUS2	ENSG00000073614	0.234	4.92e-07	0.00863116
GNL2	ENSG00000134697	0.204	4.96e-07	0.00870133
SDK2	ENSG00000069188	-0.623	5e-07	0.0087715
SNRNP70	ENSG00000104852	-0.102	5.14e-07	0.0090171
CYP1A1	ENSG00000140465	1.2	5.39e-07	0.00945568
BPTF	ENSG00000171634	0.188	5.55e-07	0.00973637
C2CD3	ENSG00000168014	0.299	5.61e-07	0.00984162
RUFY1	ENSG00000176783	0.262	5.63e-07	0.00987671
HNRNPA0	ENSG00000177733	-0.159	5.78e-07	0.0101399
TIMP1	ENSG00000102265	-0.569	5.93e-07	0.010403
KIF4A	ENSG00000090889	0.284	6.41e-07	0.0112451
AP1G1	ENSG00000166747	0.272	6.68e-07	0.0117187
NAT14	ENSG00000090971	-0.47	6.94e-07	0.0121748
RPL26	ENSG00000161970	-0.507	7.03e-07	0.0123327
RPLP0	ENSG00000089157	-0.345	7.29e-07	0.0127888
CEP215	ENSG00000136861	0.218	7.7e-07	0.0135081
A8MVQ3	ENSG00000110619	0.217	7.71e-07	0.0135257
CCNF	ENSG00000162063	0.221	7.85e-07	0.0137713
GADD45GIP1	ENSG00000179271	-0.32	7.99e-07	0.0140169
INTS6	ENSG00000102786	0.607	8.07e-07	0.0141572
SMAP1	ENSG00000112305	-0.21	8.16e-07	0.0143151
RPS4X	ENSG00000198034	-0.159	8.55e-07	0.0149993
TAF15	ENSG00000172660	-0.1	8.75e-07	0.0153501
NME4	ENSG00000103202	-0.304	8.84e-07	0.015508
C19orf61	ENSG00000105771	0.427	9.26e-07	0.0162448
RPLP2	ENSG00000177600	-0.154	9.47e-07	0.0166132
NADC	ENSG00000103485	-0.732	9.49e-07	0.0166483
RPL13	ENSG00000167526	-0.234	9.77e-07	0.0171395
C1orf139	ENSG00000116729	-0.229	9.78e-07	0.0171571
MSN	ENSG00000147065	-0.301	9.78e-07	0.0171571
TBCE	ENSG00000116957	0.282	9.86e-07	0.0172974
NEFL	ENSG00000104725	-0.391	9.93e-07	0.0174202
RNF126	ENSG00000070423	-0.309	1e-06	0.017543
SDC4	ENSG00000124145	-0.683	1.05e-06	0.0184201
NEFM	ENSG00000104722	-0.249	1.06e-06	0.0185956
C6orf106	ENSG00000196821	0.246	1.07e-06	0.018771
LAMC1	ENSG00000135862	-0.167	1.09e-06	0.0191219
RNASEK	ENSG00000219200	-0.272	1.16e-06	0.0203499
LUC7L	ENSG00000007392	0.267	1.2e-06	0.0210516
PABPC3	ENSG00000151846	0.229	1.22e-06	0.0214025
SUMF2	ENSG00000129103	-0.286	1.25e-06	0.0219288
SCARB1	ENSG00000073060	-0.288	1.27e-06	0.0222796
RABEP1	ENSG00000029725	0.204	1.3e-06	0.0228059
A6NLT0	ENSG00000174547	-0.343	1.3e-06	0.0228059
COL4A1	ENSG00000187498	-0.41	1.3e-06	0.0228059
EST1C	ENSG00000116698	0.211	1.35e-06	0.0236831
FBN2	ENSG00000138829	-0.24	1.38e-06	0.0242093
CD276	ENSG00000103855	-0.351	1.39e-06	0.0243848
EPC1	ENSG00000120616	0.519	1.42e-06	0.0249111
A8K8B2	ENSG00000096063	0.215	1.43e-06	0.0250865
RBM39	ENSG00000131051	0.168	1.46e-06	0.0256128
GPC3	ENSG00000147257	-0.429	1.49e-06	0.0261391
SULT4A1	ENSG00000130540	0.585	1.54e-06	0.0270162
CBX5	ENSG00000094916	0.218	1.55e-06	0.0271917
PPM1F	ENSG00000100034	-0.242	1.66e-06	0.0291214
SMG6	ENSG00000070366	0.248	1.69e-06	0.0296477
KIAA0194	ENSG00000113716	0.207	1.69e-06	0.0296477
CLIC1	ENSG00000213719	-0.258	1.73e-06	0.0303494
GLA	ENSG00000102393	-0.263	1.76e-06	0.0308757
STC2	ENSG00000113739	-0.233	1.77e-06	0.0310511
C17orf49	ENSG00000161939	-0.233	1.77e-06	0.0310511
HMGB2	ENSG00000164104	0.177	1.81e-06	0.0317528
TTC37	ENSG00000198677	0.256	1.81e-06	0.0317528
SEC31B	ENSG00000075826	-0.205	1.82e-06	0.0319283
GSTCD	ENSG00000138780	0.445	1.83e-06	0.0321037
ZBTB21	ENSG00000173276	0.314	1.87e-06	0.0328054
TCERG1	ENSG00000113649	0.201	2.05e-06	0.0359631
BNIP3	ENSG00000176171	-0.582	2.07e-06	0.036314
ABCC1	ENSG00000103222	-0.266	2.11e-06	0.0370157
B0I4X4	ENSG00000072310	-0.354	2.15e-06	0.0377174
PIK3C2A	ENSG00000011405	0.335	2.16e-06	0.0378929
VPS11	ENSG00000160695	0.307	2.17e-06	0.0380683
OVGP1	ENSG00000085465	0.487	2.18e-06	0.0382437
PFKP	ENSG00000067057	-0.32	2.21e-06	0.03877
TPR	ENSG00000047410	0.119	2.22e-06	0.0389455
POLR3A	ENSG00000148606	0.175	2.3e-06	0.0403489
CTNNB1	ENSG00000168036	-0.11	2.32e-06	0.0406998
ZNF689	ENSG00000156853	0.339	2.33e-06	0.0408752
MAGT1	ENSG00000102158	-0.216	2.34e-06	0.0410506
FBXW8	ENSG00000174989	0.43	2.34e-06	0.0410506
MYH9	ENSG00000100345	-0.0956	2.4e-06	0.0421032
CREB5	ENSG00000146592	0.432	2.42e-06	0.0424541
A8K378	ENSG00000180879	-0.262	2.45e-06	0.0429804
SLC39A10	ENSG00000196950	-0.479	2.52e-06	0.0442084
LMF2	ENSG00000100258	-0.346	2.53e-06	0.0443838
DCDC5	ENSG00000170959	1.68	2.55e-06	0.0447347
NUP214	ENSG00000126883	0.221	2.57e-06	0.0450855
PYGL	ENSG00000100504	-0.179	2.6e-06	0.0456118
COX8A	ENSG00000176340	-0.28	2.62e-06	0.0459627
CHMP4B	ENSG00000101421	-0.265	2.63e-06	0.0461381
CDC5L	ENSG00000096401	0.202	2.66e-06	0.0466644
SLC12A9	ENSG00000146828	-0.44	2.75e-06	0.0482433
USP16	ENSG00000156256	0.334	2.75e-06	0.0482433
ANKRD13A	ENSG00000076513	0.319	2.76e-06	0.0484187
DHCR7	ENSG00000172893	-0.231	2.76e-06	0.0484187

## Sheet: FUS_R521G_DE_p
Gene	Ensembl_gene	lfc	P	P_bonf
NCL	ENSG00000115053	0.336	1.09e-226	1.92799e-222
PARP1	ENSG00000143799	0.332	2.5e-124	4.422e-120
EEF2	ENSG00000167658	0.157	9.15e-87	1.61845e-82
TAF15	ENSG00000172660	0.373	9.41e-86	1.66444e-81
HNRPA2B1	ENSG00000122566	0.226	2.37e-76	4.19206e-72
ENO1	ENSG00000074800	0.225	1.2e-74	2.12256e-70
HNRNPD	ENSG00000138668	0.367	1.66e-74	2.93621e-70
RPL8	ENSG00000161016	0.316	2e-66	3.5376e-62
CALR	ENSG00000179218	0.279	8.77e-65	1.55124e-60
AMOT	ENSG00000126016	0.398	1.03e-64	1.82186e-60
MTND5	ENSG00000198786	-0.697	5.36e-57	9.48077e-53
CALM3	ENSG00000160014	0.381	4.74e-53	8.38411e-49
FBL	ENSG00000105202	0.368	5.16e-50	9.12701e-46
APP	ENSG00000142192	0.375	5.42e-49	9.5869e-45
PKM2	ENSG00000067225	0.242	4.98e-47	8.80862e-43
HNRNPU	ENSG00000153187	0.182	2.08e-42	3.6791e-38
RBM25	ENSG00000119707	0.365	2.88e-42	5.09414e-38
SFRS4	ENSG00000116350	0.28	1.53e-40	2.70626e-36
PRPF8	ENSG00000174231	0.179	6.13e-37	1.08427e-32
EIF4G1	ENSG00000114867	0.182	8.86e-37	1.56716e-32
NOLC1	ENSG00000166197	0.28	9.63e-37	1.70335e-32
GNAS	ENSG00000087460	0.232	5.8e-36	1.0259e-31
HDGF	ENSG00000143321	0.307	5.87e-36	1.03829e-31
EIF3A	ENSG00000107581	0.189	1.08e-34	1.9103e-30
PTBP1	ENSG00000011304	0.229	1.44e-34	2.54707e-30
SCD	ENSG00000099194	0.402	1.99e-34	3.51991e-30
GNAS	ENSG00000087460	0.23	2.96e-34	5.23565e-30
EEF1G	ENSG00000254772	0.309	6.68e-33	1.18156e-28
PTMA	ENSG00000187514	0.473	6.95e-33	1.22932e-28
CFL1	ENSG00000172757	0.363	3.05e-32	5.39484e-28
ILF3	ENSG00000129351	0.185	4.07e-32	7.19902e-28
GAPDH	ENSG00000111640	0.334	7.56e-32	1.33721e-27
DYNC1H1	ENSG00000197102	0.203	1.69e-31	2.98927e-27
CFL1	ENSG00000172757	0.36	5.51e-31	9.74609e-27
MYH9	ENSG00000100345	0.22	9.2e-30	1.6273e-25
HNRNPM	ENSG00000099783	0.203	1.63e-29	2.88314e-25
PES1	ENSG00000100029	0.289	2.25e-29	3.9798e-25
SSRP1	ENSG00000149136	0.188	2.56e-29	4.52813e-25
PTMS	ENSG00000159335	0.472	5.3e-28	9.37464e-24
SMC1A	ENSG00000072501	0.192	1.7e-27	3.00696e-23
DHCR24	ENSG00000116133	0.322	3.9e-27	6.89832e-23
ARF1	ENSG00000143761	0.225	2.88e-26	5.09414e-22
GPATCH4	ENSG00000160818	0.293	3.52e-26	6.22618e-22
P4HB	ENSG00000185624	0.205	5.75e-26	1.01706e-21
RPL18	ENSG00000063177	0.26	9.08e-26	1.60607e-21
C19orf43	ENSG00000123144	0.442	1.35e-25	2.38788e-21
EIF5	ENSG00000100664	-0.313	1.88e-25	3.32534e-21
PPM1G	ENSG00000115241	0.26	1.9e-25	3.36072e-21
CHD4	ENSG00000111642	0.214	7.07e-25	1.25054e-20
THOC4	ENSG00000183684	0.346	3.17e-24	5.6071e-20
DBN1	ENSG00000113758	0.363	7.01e-24	1.23993e-19
ATP1A1	ENSG00000163399	0.177	1.08e-23	1.9103e-19
CHD3	ENSG00000170004	0.311	1.8e-23	3.18384e-19
HNRNPUL1	ENSG00000105323	0.222	2.05e-23	3.62604e-19
LARP1	ENSG00000155506	0.217	2.1e-23	3.71448e-19
TIF1B	ENSG00000130726	0.167	3.32e-23	5.87242e-19
FUBP2	ENSG00000088247	0.205	4.79e-23	8.47255e-19
HNRNPAB	ENSG00000197451	0.22	5.11e-23	9.03857e-19
FUS	ENSG00000089280	-0.107	6.14e-23	1.08604e-18
PGK1	ENSG00000102144	0.396	7.89e-23	1.39558e-18
U2AF2	ENSG00000063244	0.222	9.06e-23	1.60253e-18
MINT	ENSG00000065526	0.195	2.13e-22	3.76754e-18
DAZAP1	ENSG00000071626	0.331	8.72e-22	1.54239e-17
IRS4	ENSG00000133124	0.179	3.16e-21	5.58941e-17
ACLY	ENSG00000131473	0.187	4.61e-21	8.15417e-17
AP2M1	ENSG00000161203	0.293	4.93e-21	8.72018e-17
RNF187	ENSG00000168159	0.323	1.32e-20	2.33482e-16
B1AMX4	ENSG00000196642	0.292	1.74e-20	3.07771e-16
PDIA6	ENSG00000143870	0.28	2.28e-20	4.03286e-16
C20orf116	ENSG00000198171	0.426	2.6e-20	4.59888e-16
CENPB	ENSG00000125817	0.417	3.6e-20	6.36768e-16
PFN1	ENSG00000108518	0.314	3.72e-20	6.57994e-16
MYH10	ENSG00000133026	0.194	5.03e-20	8.89706e-16
GNB2L1	ENSG00000204628	0.146	5.48e-20	9.69302e-16
RRBP1	ENSG00000125844	0.371	5.79e-20	1.02414e-15
UBAP2L	ENSG00000143569	0.243	7.2e-20	1.27354e-15
TBB5	ENSG00000183311	0.276	1.76e-19	3.11309e-15
DCTN1	ENSG00000204843	0.237	1.83e-19	3.2369e-15
PRKCSH	ENSG00000130175	0.235	2.12e-19	3.74986e-15
SNF2L4	ENSG00000127616	0.198	7.26e-19	1.28415e-14
NEFM	ENSG00000104722	0.429	7.64e-19	1.35136e-14
BCAP31	ENSG00000185825	0.336	2.05e-18	3.62604e-14
ALDOA	ENSG00000149925	0.179	2.68e-18	4.74038e-14
ANP32B	ENSG00000136938	0.308	3.21e-18	5.67785e-14
C1QBP	ENSG00000108561	0.205	3.48e-18	6.15542e-14
HN1	ENSG00000189159	-0.136	4.79e-18	8.47255e-14
PRKDC	ENSG00000121031	0.147	6.47e-18	1.14441e-13
VIL2	ENSG00000092820	0.305	1.1e-17	1.94568e-13
CDT1	ENSG00000167513	-0.292	1.27e-17	2.24638e-13
LDLR	ENSG00000130164	0.669	1.7e-17	3.00696e-13
SOX4	ENSG00000124766	0.347	1.71e-17	3.02465e-13
FTSJ3	ENSG00000108592	0.27	2.07e-17	3.66142e-13
SRCAP	ENSG00000080603	0.172	2.16e-17	3.82061e-13
TXNDC5	ENSG00000239264	0.248	2.75e-17	4.8642e-13
RPS6	ENSG00000137154	0.162	4.17e-17	7.3759e-13
PELP1	ENSG00000141456	0.246	4.2e-17	7.42896e-13
KIF1C	ENSG00000129250	0.268	4.64e-17	8.20723e-13
UBTF	ENSG00000108312	0.262	4.8e-17	8.49024e-13
PSAP	ENSG00000197746	0.217	4.91e-17	8.68481e-13
SF3B2	ENSG00000087365	0.187	5.81e-17	1.02767e-12
COX4I1	ENSG00000131143	0.284	6.27e-17	1.10904e-12
TIM	ENSG00000111602	0.305	7.02e-17	1.2417e-12
CANX	ENSG00000127022	0.143	7.54e-17	1.33368e-12
LYAR	ENSG00000145220	0.36	7.86e-17	1.39028e-12
ADAMTS1	ENSG00000154734	0.539	9.14e-17	1.61668e-12
EIF5A	ENSG00000132507	0.266	1.06e-16	1.87493e-12
GOLM1	ENSG00000135052	0.323	1.34e-16	2.37019e-12
RPS14	ENSG00000164587	0.271	1.49e-16	2.63551e-12
RCC1	ENSG00000180198	0.236	1.54e-16	2.72395e-12
ATF3	ENSG00000162772	-0.403	1.62e-16	2.86546e-12
OPRS1	ENSG00000147955	0.353	2.05e-16	3.62604e-12
INCENP	ENSG00000149503	0.285	2.25e-16	3.9798e-12
SNRP70	ENSG00000104852	0.167	2.67e-16	4.7227e-12
HDLBP	ENSG00000115677	0.15	2.81e-16	4.97033e-12
LRRC59	ENSG00000108829	0.207	3.02e-16	5.34178e-12
APEX1	ENSG00000100823	0.288	3.23e-16	5.71322e-12
DDX17	ENSG00000100201	-0.175	3.79e-16	6.70375e-12
DHRS2	ENSG00000100867	-0.666	4.14e-16	7.32283e-12
PSMB5	ENSG00000100804	0.353	5.38e-16	9.51614e-12
MYBL2	ENSG00000101057	0.19	7.89e-16	1.39558e-11
WDR90	ENSG00000161996	-0.452	9.37e-16	1.65737e-11
PDIA4	ENSG00000155660	0.221	1.03e-15	1.82186e-11
CKB	ENSG00000166165	0.152	2.69e-15	4.75807e-11
CRTAP	ENSG00000170275	0.342	2.99e-15	5.28871e-11
FLOT2	ENSG00000132589	0.415	3.04e-15	5.37715e-11
AIP	ENSG00000110711	0.42	3.8e-15	6.72144e-11
H2AFY2	ENSG00000099284	0.46	3.89e-15	6.88063e-11
PODXL2	ENSG00000114631	0.418	4.76e-15	8.41949e-11
ERH	ENSG00000100632	0.46	4.84e-15	8.56099e-11
GSTP1	ENSG00000084207	0.318	5.18e-15	9.16238e-11
PPIF	ENSG00000108179	0.286	5.49e-15	9.71071e-11
NUCKS1	ENSG00000069275	0.143	5.69e-15	1.00645e-10
PEBP1	ENSG00000089220	0.429	6.26e-15	1.10727e-10
NCAPH	ENSG00000121152	0.393	6.58e-15	1.16387e-10
SMARCE1	ENSG00000073584	0.435	9.08e-15	1.60607e-10
MRPL12	ENSG00000183093	0.308	1.35e-14	2.38788e-10
USP22	ENSG00000124422	0.157	1.99e-14	3.51991e-10
A8K525	ENSG00000147140	0.238	2.1e-14	3.71448e-10
POFUT1	ENSG00000101346	0.383	2.21e-14	3.90905e-10
CYBA	ENSG00000051523	0.539	2.42e-14	4.2805e-10
RPL37A	ENSG00000197756	0.432	2.94e-14	5.20027e-10
PTPRF	ENSG00000142949	0.249	2.97e-14	5.25334e-10
A6NIT8	ENSG00000104824	0.239	3.24e-14	5.73091e-10
INSIG1	ENSG00000186480	0.374	3.32e-14	5.87242e-10
SRM	ENSG00000116649	0.294	4.11e-14	7.26977e-10
ARL6IP4	ENSG00000182196	0.333	4.21e-14	7.44665e-10
HSP90AB1	ENSG00000096384	0.181	4.25e-14	7.5174e-10
APLP2	ENSG00000084234	0.176	5.18e-14	9.16238e-10
SMT3H1	ENSG00000184900	0.315	7.17e-14	1.26823e-09
RPN2	ENSG00000118705	0.246	8.8e-14	1.55654e-09
SNRPB	ENSG00000125835	0.186	8.98e-14	1.58838e-09
MAP7D1	ENSG00000116871	0.264	9.32e-14	1.64852e-09
MAGED1	ENSG00000179222	0.239	1.12e-13	1.98106e-09
H2AFY	ENSG00000113648	0.258	1.15e-13	2.03412e-09
VATL	ENSG00000185883	0.401	1.15e-13	2.03412e-09
SLC7A1	ENSG00000139514	0.249	1.9e-13	3.36072e-09
ANKRD11	ENSG00000167522	0.221	2.54e-13	4.49275e-09
HNRNPR	ENSG00000125944	0.233	3.22e-13	5.69554e-09
RPL19	ENSG00000108298	0.442	4.1e-13	7.25208e-09
NDUFB10	ENSG00000140990	0.341	4.17e-13	7.3759e-09
CCT5	ENSG00000150753	0.199	6.42e-13	1.13557e-08
ADI1	ENSG00000182551	0.374	6.6e-13	1.16741e-08
EXO1	ENSG00000174371	-0.301	7.63e-13	1.34959e-08
GNB1	ENSG00000078369	0.213	7.68e-13	1.35844e-08
TMED9	ENSG00000184840	0.262	7.81e-13	1.38143e-08
TUFM	ENSG00000178952	0.236	1.15e-12	2.03412e-08
PPP2R4	ENSG00000119383	0.329	1.18e-12	2.08718e-08
TMSB10	ENSG00000034510	0.338	1.21e-12	2.14025e-08
SMARCC1	ENSG00000173473	0.148	1.31e-12	2.31713e-08
RPB1	ENSG00000181222	0.139	1.38e-12	2.44094e-08
PFDN2	ENSG00000143256	0.47	1.76e-12	3.11309e-08
IRAK1	ENSG00000184216	0.181	1.78e-12	3.14846e-08
GOLIM4	ENSG00000173905	0.346	1.97e-12	3.48454e-08
RANGAP1	ENSG00000100401	0.166	2.72e-12	4.81114e-08
LMNB2	ENSG00000176619	0.164	2.74e-12	4.84651e-08
TCPD	ENSG00000115484	-0.175	2.83e-12	5.0057e-08
RPL35	ENSG00000136942	0.405	2.85e-12	5.04108e-08
HEY1	ENSG00000164683	0.288	2.96e-12	5.23565e-08
LAT1	ENSG00000103257	0.2	3.1e-12	5.48328e-08
DIAPH1	ENSG00000131504	0.206	3.12e-12	5.51866e-08
B1AL54	ENSG00000186197	0.174	3.16e-12	5.58941e-08
GTF2F1	ENSG00000125651	0.226	3.63e-12	6.42074e-08
NUDC	ENSG00000090273	0.262	3.82e-12	6.75682e-08
NUP160	ENSG00000030066	-0.313	3.84e-12	6.79219e-08
CDKN2A1	ENSG00000147889	0.395	3.94e-12	6.96907e-08
PHGDH	ENSG00000092621	0.184	3.97e-12	7.02214e-08
PCBP1	ENSG00000169564	0.247	3.99e-12	7.05751e-08
TOP3A	ENSG00000177302	-0.301	4.06e-12	7.18133e-08
RPL28	ENSG00000108107	0.272	4.22e-12	7.46434e-08
JKTBP	ENSG00000152795	0.275	4.64e-12	8.20723e-08
EIF4A2	ENSG00000156976	-0.471	4.76e-12	8.41949e-08
SFRS9	ENSG00000111786	0.26	5.39e-12	9.53383e-08
AKAP1	ENSG00000121057	0.29	5.5e-12	9.7284e-08
DDX23	ENSG00000174243	0.265	5.78e-12	1.02237e-07
TMEM109	ENSG00000110108	0.358	7.91e-12	1.39912e-07
VAT1	ENSG00000108828	0.314	8.25e-12	1.45926e-07
TXN	ENSG00000136810	0.467	8.49e-12	1.50171e-07
MSN	ENSG00000147065	0.403	8.62e-12	1.52471e-07
PKM2	ENSG00000067225	0.209	9.03e-12	1.59723e-07
SMC4	ENSG00000113810	-0.24	9.44e-12	1.66975e-07
CA2	ENSG00000104267	0.255	1.03e-11	1.82186e-07
CCT7	ENSG00000135624	0.135	1.04e-11	1.83955e-07
DDB1	ENSG00000167986	0.143	1.42e-11	2.5117e-07
ZNF503	ENSG00000165655	0.286	1.45e-11	2.56476e-07
EWSR1	ENSG00000182944	0.18	1.58e-11	2.7947e-07
ACTN4	ENSG00000130402	0.203	1.62e-11	2.86546e-07
JARID1B	ENSG00000117139	-0.294	1.78e-11	3.14846e-07
RAB11FIP1	ENSG00000156675	0.434	1.95e-11	3.44916e-07
HSPC142	ENSG00000105393	0.425	1.97e-11	3.48454e-07
GDIA1	ENSG00000141522	0.2	2.26e-11	3.99749e-07
ERGIC3	ENSG00000125991	0.269	2.41e-11	4.26281e-07
GPI	ENSG00000105220	0.19	2.43e-11	4.29818e-07
PDAP1	ENSG00000106244	0.355	2.48e-11	4.38662e-07
FAM50A	ENSG00000071859	0.239	2.52e-11	4.45738e-07
C17orf49	ENSG00000161939	0.313	2.66e-11	4.70501e-07
HN1L	ENSG00000206053	0.243	2.83e-11	5.0057e-07
PARK7	ENSG00000116288	0.281	2.96e-11	5.23565e-07
EPB41L2	ENSG00000079819	0.263	3.82e-11	6.75682e-07
CDKN2A	ENSG00000147889	0.368	3.85e-11	6.80988e-07
ALDH18A1	ENSG00000059573	0.21	3.97e-11	7.02214e-07
ARF3	ENSG00000134287	0.247	4e-11	7.0752e-07
WDR68	ENSG00000136485	0.267	4.09e-11	7.23439e-07
OAZ1	ENSG00000104904	0.172	4.36e-11	7.71197e-07
VPS4A	ENSG00000132612	0.258	4.75e-11	8.4018e-07
PGRMC1	ENSG00000101856	0.294	4.9e-11	8.66712e-07
RPLP2	ENSG00000177600	0.2	4.95e-11	8.75556e-07
UBC12	ENSG00000130725	0.366	4.99e-11	8.82631e-07
RCC2	ENSG00000179051	0.279	5.39e-11	9.53383e-07
LUC7L2	ENSG00000146963	0.177	5.77e-11	1.0206e-06
MRFAP1	ENSG00000179010	0.179	5.87e-11	1.03829e-06
LRPAP1	ENSG00000163956	0.258	6.05e-11	1.07012e-06
PYGL	ENSG00000100504	0.24	6.51e-11	1.15149e-06
PAF1	ENSG00000006712	0.262	6.88e-11	1.21693e-06
LMAN2	ENSG00000169223	0.263	7.4e-11	1.30891e-06
MSF	ENSG00000184640	0.303	7.42e-11	1.31245e-06
SMARCB1	ENSG00000099956	0.226	7.55e-11	1.33544e-06
ATP5B	ENSG00000110955	0.12	7.88e-11	1.39381e-06
H3F3B	ENSG00000132475	0.253	7.98e-11	1.4115e-06
HRAS	ENSG00000174775	0.436	8.08e-11	1.42919e-06
SART1	ENSG00000175467	0.225	1.07e-10	1.89262e-06
MDH2	ENSG00000146701	0.201	1.08e-10	1.9103e-06
RRP1B	ENSG00000160208	0.17	1.09e-10	1.92799e-06
UCP2	ENSG00000175567	0.536	1.17e-10	2.0695e-06
OS9	ENSG00000135506	0.218	1.23e-10	2.17562e-06
DAG1	ENSG00000173402	0.277	1.27e-10	2.24638e-06
MAP4	ENSG00000047849	0.194	1.36e-10	2.40557e-06
RES4-25	ENSG00000087269	0.16	1.36e-10	2.40557e-06
AKAP12	ENSG00000131016	0.245	1.37e-10	2.42326e-06
SNRNP70	ENSG00000104852	0.127	1.43e-10	2.52938e-06
ACIN1	ENSG00000100813	0.141	1.51e-10	2.67089e-06
NME4	ENSG00000103202	0.383	1.54e-10	2.72395e-06
FASN	ENSG00000169710	0.11	1.57e-10	2.77702e-06
TSC22D3	ENSG00000157514	0.31	1.65e-10	2.91852e-06
FSTL1	ENSG00000163430	0.382	1.72e-10	3.04234e-06
FADS2	ENSG00000134824	0.428	1.78e-10	3.14846e-06
ZCCHC8	ENSG00000033030	-0.578	1.84e-10	3.25459e-06
DDX54	ENSG00000123064	0.216	1.85e-10	3.27228e-06
EIF4A1	ENSG00000161960	0.172	1.91e-10	3.37841e-06
ARD1A	ENSG00000102030	0.284	1.94e-10	3.43147e-06
UHRF2	ENSG00000147854	-0.605	1.98e-10	3.50222e-06
RPL27	ENSG00000131469	0.244	2.24e-10	3.96211e-06
A6NE14	ENSG00000163468	0.109	2.4e-10	4.24512e-06
PRMT1	ENSG00000126457	0.207	2.58e-10	4.5635e-06
A1S9T	ENSG00000130985	0.122	2.85e-10	5.04108e-06
KIAA0415	ENSG00000242802	-0.535	2.89e-10	5.11183e-06
HNRNPUL2	ENSG00000214753	0.174	3.3e-10	5.83704e-06
RPS3	ENSG00000149273	0.19	3.72e-10	6.57994e-06
POLDIP2	ENSG00000004142	0.258	3.84e-10	6.79219e-06
CCDC124	ENSG00000007080	0.286	4.08e-10	7.2167e-06
NFE2L1	ENSG00000082641	0.229	4.38e-10	7.74734e-06
NSBP1	ENSG00000198157	0.517	4.62e-10	8.17186e-06
C16orf53	ENSG00000185928	0.305	4.84e-10	8.56099e-06
MYC	ENSG00000136997	0.325	5.32e-10	9.41002e-06
SNRPD1	ENSG00000167088	0.303	5.36e-10	9.48077e-06
USF2	ENSG00000105698	0.318	6.14e-10	1.08604e-05
PPP2R1A	ENSG00000105568	0.192	7.17e-10	1.26823e-05
STIP1	ENSG00000168439	0.177	7.43e-10	1.31422e-05
DHCR7	ENSG00000172893	0.294	7.56e-10	1.33721e-05
POLR2E	ENSG00000099817	0.258	8.3e-10	1.4681e-05
MRP	ENSG00000175130	0.21	8.69e-10	1.53709e-05
HNRNPA0	ENSG00000177733	0.19	9.83e-10	1.73873e-05
C19orf63	ENSG00000161671	0.283	1.05e-09	1.85724e-05
KRI1	ENSG00000129347	0.246	1.1e-09	1.94568e-05
A8K7X6	ENSG00000197111	0.198	1.13e-09	1.99874e-05
SFRS8	ENSG00000061936	0.273	1.16e-09	2.05181e-05
CHMP4B	ENSG00000101421	0.332	1.19e-09	2.10487e-05
SCARB1	ENSG00000073060	0.35	1.21e-09	2.14025e-05
DLG3	ENSG00000082458	0.582	1.29e-09	2.28175e-05
MIPT3	ENSG00000204104	0.349	1.3e-09	2.29944e-05
CDKN2C	ENSG00000123080	0.419	1.34e-09	2.37019e-05
B2R8G6	ENSG00000105701	0.257	1.36e-09	2.40557e-05
CCNL1	ENSG00000163660	-0.335	1.44e-09	2.54707e-05
CCDS12009	ENSG00000179981	0.509	1.47e-09	2.60014e-05
RHOA	ENSG00000067560	0.146	1.49e-09	2.63551e-05
DTL	ENSG00000143476	-0.283	1.64e-09	2.90083e-05
NUDT17	ENSG00000186364	-1.12	1.64e-09	2.90083e-05
TBC1D24	ENSG00000162065	0.301	1.66e-09	2.93621e-05
WBSCR22	ENSG00000071462	0.297	1.91e-09	3.37841e-05
PDCD11	ENSG00000148843	0.168	2.1e-09	3.71448e-05
ANP32A	ENSG00000140350	0.335	2.17e-09	3.8383e-05
RAB5C	ENSG00000108774	0.268	2.19e-09	3.87367e-05
CLTB	ENSG00000175416	0.32	2.36e-09	4.17437e-05
NKTR	ENSG00000114857	-0.228	2.43e-09	4.29818e-05
PPM1F	ENSG00000100034	0.292	2.48e-09	4.38662e-05
SDHA	ENSG00000073578	0.317	2.53e-09	4.47506e-05
HTT	ENSG00000197386	0.202	2.67e-09	4.7227e-05
PRC1	ENSG00000198901	-0.148	2.94e-09	5.20027e-05
DDX24	ENSG00000089737	0.196	3.1e-09	5.48328e-05
COL2A1	ENSG00000139219	0.46	3.13e-09	5.53634e-05
A8K0X1	ENSG00000122786	0.327	3.34e-09	5.90779e-05
A8K378	ENSG00000180879	0.318	3.49e-09	6.17311e-05
KIAA0100	ENSG00000007202	0.169	3.61e-09	6.38537e-05
CTCF	ENSG00000102974	0.257	3.77e-09	6.66838e-05
SERBP1	ENSG00000142864	0.256	4.02e-09	7.11058e-05
PIK3R2	ENSG00000105647	0.276	4.11e-09	7.26977e-05
EIF3C	ENSG00000184110	0.447	4.16e-09	7.35821e-05
AAMP	ENSG00000127837	0.211	4.44e-09	7.85347e-05
HMGA1	ENSG00000137309	0.597	4.45e-09	7.87116e-05
HDAC1	ENSG00000116478	0.185	4.49e-09	7.94191e-05
CCDC12	ENSG00000160799	0.403	4.5e-09	7.9596e-05
A0MNN5	ENSG00000105447	0.229	4.73e-09	8.36642e-05
STAU1	ENSG00000124214	0.224	4.73e-09	8.36642e-05
DDX1	ENSG00000079785	-0.258	4.99e-09	8.82631e-05
EIF4A3	ENSG00000141543	0.183	5.23e-09	9.25082e-05
TYMS	ENSG00000176890	0.327	5.73e-09	0.000101352
GANAB	ENSG00000089597	0.134	5.77e-09	0.00010206
EDRF1	ENSG00000107938	-0.311	6.25e-09	0.00011055
VCP	ENSG00000165280	0.13	6.32e-09	0.000111788
PHB2	ENSG00000215021	0.179	6.37e-09	0.000112673
WDR82	ENSG00000164091	0.219	6.49e-09	0.000114795
FKBP4	ENSG00000004478	0.201	6.55e-09	0.000115856
HLAC	ENSG00000204525	0.231	7.26e-09	0.000128415
TPI1	ENSG00000111669	0.337	7.33e-09	0.000129653
DDIT4	ENSG00000168209	0.4	7.4e-09	0.000130891
GRB2	ENSG00000177885	0.236	8.26e-09	0.000146103
RPS11	ENSG00000142534	0.254	9.02e-09	0.000159546
HSP90B1	ENSG00000166598	0.158	1.01e-08	0.000178649
PXDN	ENSG00000130508	0.443	1.03e-08	0.000182186
TARS	ENSG00000113407	-0.182	1.1e-08	0.000194568
A8C1Z0	ENSG00000149428	0.161	1.14e-08	0.000201643
PGD	ENSG00000142657	0.239	1.18e-08	0.000208718
ZNF428	ENSG00000131116	0.477	1.19e-08	0.000210487
HNRPDL	ENSG00000152795	0.171	1.21e-08	0.000214025
IMPDH2	ENSG00000178035	0.149	1.34e-08	0.000237019
DKC1	ENSG00000130826	0.163	1.36e-08	0.000240557
B0QXZ9	ENSG00000100281	0.356	1.39e-08	0.000245863
RNF220	ENSG00000187147	0.342	1.41e-08	0.000249401
TSR2	ENSG00000158526	0.296	1.51e-08	0.000267089
FLN1L	ENSG00000136068	0.18	1.57e-08	0.000277702
IK	ENSG00000113141	0.277	1.71e-08	0.000302465
GITA	ENSG00000115970	-0.347	1.75e-08	0.00030954
UBE2O	ENSG00000175931	0.195	1.81e-08	0.000320153
COL6A1	ENSG00000142156	0.302	1.83e-08	0.00032369
A8MST3	ENSG00000142168	0.234	1.93e-08	0.000341378
ZNF703	ENSG00000183779	0.27	2e-08	0.00035376
TOP1MT	ENSG00000184428	0.388	2.05e-08	0.000362604
HIPK2	ENSG00000064393	0.257	2.21e-08	0.000390905
DSP	ENSG00000096696	0.173	2.21e-08	0.000390905
CCD45	ENSG00000141325	-0.321	2.27e-08	0.000401518
SND1	ENSG00000197157	0.153	2.31e-08	0.000408593
IDI1	ENSG00000067064	0.424	2.39e-08	0.000422743
IGF1R	ENSG00000140443	0.294	2.42e-08	0.00042805
RPL5	ENSG00000122406	0.265	2.55e-08	0.000451044
SENP3	ENSG00000161956	0.209	2.69e-08	0.000475807
TUBG1	ENSG00000131462	0.308	2.77e-08	0.000489958
DSG2	ENSG00000046604	0.215	2.83e-08	0.00050057
DAXX	ENSG00000204209	0.225	2.9e-08	0.000512952
GADD45GIP1	ENSG00000179271	0.349	3.2e-08	0.000566016
EDF1	ENSG00000107223	0.278	3.28e-08	0.000580166
ZDHHC7	ENSG00000153786	0.38	3.34e-08	0.000590779
CEP250	ENSG00000126001	0.268	3.5e-08	0.00061908
GAR1	ENSG00000109534	0.336	3.56e-08	0.000629693
NGFRAP1	ENSG00000166681	0.223	3.64e-08	0.000643843
HUWE1	ENSG00000086758	0.0916	3.76e-08	0.000665069
IVNS1ABP	ENSG00000116679	-0.337	4.11e-08	0.000726977
LAMC1	ENSG00000135862	0.183	4.12e-08	0.000728746
NCOR2	ENSG00000196498	0.244	4.36e-08	0.000771197
ACTB	ENSG00000075624	0.127	4.37e-08	0.000772966
PSMB2	ENSG00000126067	0.24	4.84e-08	0.000856099
TCOF1	ENSG00000070814	0.125	4.98e-08	0.000880862
MAPK8IP3	ENSG00000138834	-0.302	4.99e-08	0.000882631
SHFM1	ENSG00000127922	0.596	5.48e-08	0.000969302
APRT	ENSG00000198931	0.321	5.62e-08	0.000994066
KIAA1731	ENSG00000166004	-0.386	5.67e-08	0.00100291
FHOD3	ENSG00000134775	0.525	5.88e-08	0.00104005
PSMD3	ENSG00000108344	0.184	6.19e-08	0.00109489
A7E2D1	ENSG00000145555	0.386	6.37e-08	0.00112673
CD276	ENSG00000103855	0.383	6.47e-08	0.00114441
HDGFRP2	ENSG00000167674	0.196	6.74e-08	0.00119217
TTLL12	ENSG00000100304	0.206	6.75e-08	0.00119394
SF1	ENSG00000168066	0.125	7.01e-08	0.00123993
CTSD	ENSG00000117984	0.241	7.02e-08	0.0012417
CSTB	ENSG00000160213	0.425	7.21e-08	0.0012753
ACVR1B	ENSG00000135503	0.41	7.31e-08	0.00129299
GALNT2	ENSG00000143641	0.202	7.46e-08	0.00131952
HSPA1B	ENSG00000212866	-0.367	7.58e-08	0.00134075
ZNF238	ENSG00000179456	0.398	7.73e-08	0.00136728
AKR1B1	ENSG00000085662	0.273	8.54e-08	0.00151056
B1ALA9	ENSG00000147224	0.268	8.61e-08	0.00152294
WDR62	ENSG00000075702	-0.237	8.73e-08	0.00154416
CFDP1	ENSG00000153774	0.263	8.91e-08	0.001576
HTATSF1	ENSG00000102241	0.182	8.92e-08	0.00157777
SCAF1	ENSG00000126461	0.198	8.92e-08	0.00157777
AKT1	ENSG00000142208	0.256	9.39e-08	0.0016609
TUBA1	ENSG00000127824	0.198	9.83e-08	0.00173873
STX10	ENSG00000104915	0.443	9.84e-08	0.0017405
SYVM	ENSG00000236178	-0.335	1.03e-07	0.00182186
RPL14	ENSG00000188846	0.332	1.05e-07	0.00185724
SNRNP200	ENSG00000144028	0.101	1.12e-07	0.00198106
ZNF629	ENSG00000102870	0.253	1.21e-07	0.00214025
CAPNS1	ENSG00000126247	0.261	1.24e-07	0.00219331
MAPKAPK3	ENSG00000114738	0.324	1.25e-07	0.002211
HIRIP3	ENSG00000149929	0.226	1.27e-07	0.00224638
NUP155	ENSG00000113569	-0.26	1.38e-07	0.00244094
GTF3C1	ENSG00000077235	0.13	1.43e-07	0.00252938
RPN1	ENSG00000163902	0.156	1.44e-07	0.00254707
RPS23	ENSG00000186468	0.237	1.47e-07	0.00260014
UBB	ENSG00000170315	0.295	1.48e-07	0.00261782
ARPC5	ENSG00000162704	0.314	1.62e-07	0.00286546
ZBTB22	ENSG00000206280	0.701	1.65e-07	0.00291852
NDUFB8	ENSG00000166136	0.238	1.73e-07	0.00306002
CCDC47	ENSG00000108588	0.194	1.74e-07	0.00307771
DDX21	ENSG00000165732	0.112	1.74e-07	0.00307771
BLOS1	ENSG00000135441	0.505	1.77e-07	0.00313078
EEF1G	ENSG00000254772	0.339	1.87e-07	0.00330766
STMN1	ENSG00000117632	0.203	1.9e-07	0.00336072
ATP6V0E2	ENSG00000171130	0.293	1.9e-07	0.00336072
GATAD2A	ENSG00000167491	0.186	1.99e-07	0.00351991
SLC25A5	ENSG00000005022	0.205	2.03e-07	0.00359066
NMT1	ENSG00000136448	0.179	2.03e-07	0.00359066
AP3D1	ENSG00000065000	0.137	2.05e-07	0.00362604
NUP210	ENSG00000132182	0.167	2.07e-07	0.00366142
SOX12	ENSG00000177732	0.288	2.09e-07	0.00369679
CDC27	ENSG00000004897	-0.323	2.16e-07	0.00382061
BSG	ENSG00000172270	0.134	2.3e-07	0.00406824
TFAP4	ENSG00000090447	0.433	2.4e-07	0.00424512
GLRX5	ENSG00000182512	0.399	2.44e-07	0.00431587
BTD	ENSG00000169814	0.79	2.46e-07	0.00435125
SH3GL1	ENSG00000141985	0.233	2.48e-07	0.00438662
GPX4	ENSG00000167468	0.218	2.53e-07	0.00447506
NUCB1	ENSG00000104805	0.25	2.56e-07	0.00452813
TCEAL8	ENSG00000180964	0.456	2.57e-07	0.00454582
SHISA5	ENSG00000164054	0.333	2.62e-07	0.00463426
CTPS	ENSG00000171793	0.175	2.63e-07	0.00465194
BCL7A	ENSG00000110987	0.332	2.73e-07	0.00482882
C6orf108	ENSG00000112667	0.35	2.75e-07	0.0048642
RNASEK	ENSG00000219200	0.281	2.78e-07	0.00491726
LTBP1	ENSG00000049323	0.487	2.8e-07	0.00495264
RAB11FIP4	ENSG00000131242	0.38	2.84e-07	0.00502339
TRAP150	ENSG00000054118	0.162	2.94e-07	0.00520027
PGRMC2	ENSG00000164040	0.395	3.02e-07	0.00534178
MAGT1	ENSG00000102158	0.228	3.08e-07	0.0054479
C3orf10	ENSG00000134075	0.312	3.15e-07	0.00557172
ARL6IP5	ENSG00000144746	0.38	3.28e-07	0.00580166
POLR2F	ENSG00000100142	0.277	3.4e-07	0.00601392
TOP1	ENSG00000198900	0.208	3.44e-07	0.00608467
EEF1D	ENSG00000104529	0.301	3.73e-07	0.00659762
KIAA1932	ENSG00000167615	-0.218	3.77e-07	0.00666838
MYL6	ENSG00000092841	0.241	4.07e-07	0.00719902
DNEL2	ENSG00000187775	-0.609	4.11e-07	0.00726977
AOF1	ENSG00000165097	0.434	4.21e-07	0.00744665
MARH7	ENSG00000136536	-0.337	4.43e-07	0.00783578
TP53I11	ENSG00000175274	0.533	4.54e-07	0.00803035
RPL36A	ENSG00000241343	-0.98	4.58e-07	0.0081011
SYP	ENSG00000102003	0.347	4.6e-07	0.00813648
ENAH	ENSG00000154380	0.143	5.18e-07	0.00916238
PHB	ENSG00000167085	0.259	5.24e-07	0.00926851
CLSTN1	ENSG00000171603	0.194	5.28e-07	0.00933926
ACTB	ENSG00000075624	0.0762	5.4e-07	0.00955152
CSK	ENSG00000103653	0.236	5.4e-07	0.00955152
BAZ2A	ENSG00000076108	0.159	5.43e-07	0.00960458
ATAD2	ENSG00000156802	-0.291	5.61e-07	0.00992297
LAGE3	ENSG00000196976	0.392	5.73e-07	0.0101352
RUVBL2	ENSG00000183207	0.175	5.85e-07	0.0103475
SEPN1	ENSG00000162430	0.281	5.98e-07	0.0105774
EFHD2	ENSG00000142634	0.347	6.07e-07	0.0107366
TIMM13	ENSG00000099800	0.263	6.18e-07	0.0109312
FKBP2	ENSG00000173486	0.452	6.33e-07	0.0111965
C19orf53	ENSG00000104979	0.343	6.8e-07	0.0120278
SKD	ENSG00000197530	-0.401	7.03e-07	0.0124347
RPTOR	ENSG00000141564	0.237	7.05e-07	0.01247
CSDE1	ENSG00000009307	0.099	7.11e-07	0.0125762
RRP7A	ENSG00000189306	0.338	7.19e-07	0.0127177
MGA	ENSG00000174197	-0.324	7.23e-07	0.0127884
PARP6	ENSG00000137817	-0.299	7.39e-07	0.0130714
C10orf2	ENSG00000107815	0.213	7.41e-07	0.0131068
COLEC12	ENSG00000158270	0.688	7.67e-07	0.0135667
PDHB	ENSG00000168291	0.245	7.71e-07	0.0136374
PIPSL	ENSG00000180764	0.337	7.72e-07	0.0136551
CDC37	ENSG00000105401	0.149	7.79e-07	0.013779
UCK2	ENSG00000143179	0.32	8.02e-07	0.0141858
A6NKP9	ENSG00000154277	0.23	8.14e-07	0.014398
DRAP1	ENSG00000175550	0.353	8.14e-07	0.014398
IRX3	ENSG00000177508	0.798	8.17e-07	0.0144511
PSMC3IP	ENSG00000131470	-0.357	8.24e-07	0.0145749
SELS	ENSG00000131871	0.329	8.27e-07	0.014628
SDK2	ENSG00000069188	0.6	8.7e-07	0.0153886
C16orf33	ENSG00000161981	0.301	8.75e-07	0.015477
VPS24	ENSG00000115561	0.303	8.85e-07	0.0156539
ARL2	ENSG00000213465	0.359	9.05e-07	0.0160076
TKT	ENSG00000163931	0.14	9.18e-07	0.0162376
NR2F2	ENSG00000185551	0.333	9.44e-07	0.0166975
CYC1	ENSG00000179091	0.176	9.67e-07	0.0171043
KIAA1468	ENSG00000134444	-0.475	9.77e-07	0.0172812
UBR2	ENSG00000024048	-0.356	9.86e-07	0.0174404
PHF13	ENSG00000116273	0.351	9.99e-07	0.0176703
NME1	ENSG00000239672	0.139	9.99e-07	0.0176703
MKI67	ENSG00000148773	0.112	1.02e-06	0.0180418
A5YPB6	ENSG00000131828	0.224	1.04e-06	0.0183955
DDX5	ENSG00000108654	-0.121	1.08e-06	0.019103
A8K6K1	ENSG00000103549	0.0977	1.13e-06	0.0199874
CCDC85B	ENSG00000175602	0.45	1.13e-06	0.0199874
RPL11	ENSG00000142676	0.152	1.14e-06	0.0201643
WIPI3	ENSG00000141580	0.271	1.16e-06	0.0205181
ASB13	ENSG00000196372	0.64	1.21e-06	0.0214025
KIAA0907	ENSG00000132680	-0.249	1.23e-06	0.0217562
SMCR7L	ENSG00000100335	0.179	1.24e-06	0.0219331
POLR2F	ENSG00000100142	0.273	1.29e-06	0.0228175
ZMYM4	ENSG00000146463	-0.237	1.33e-06	0.023525
BRD3	ENSG00000169925	0.302	1.41e-06	0.0249401
G22P1	ENSG00000196419	0.209	1.44e-06	0.0254707
MFAP1	ENSG00000140259	0.274	1.46e-06	0.0258245
AGPAT3	ENSG00000160216	0.266	1.48e-06	0.0261782
HDGFRP3	ENSG00000166503	0.405	1.53e-06	0.0270626
RBMX2	ENSG00000134597	0.425	1.6e-06	0.0283008
CDC45L	ENSG00000093009	0.213	1.62e-06	0.0286546
SLC1A5	ENSG00000105281	0.137	1.64e-06	0.0290083
B0YJC4	ENSG00000026025	0.145	1.71e-06	0.0302465
SPTB2	ENSG00000115306	0.135	1.71e-06	0.0302465
TRAPPC1	ENSG00000170043	0.319	1.73e-06	0.0306002
FZD8	ENSG00000177283	0.797	1.75e-06	0.030954
FLNA	ENSG00000196924	0.0916	1.77e-06	0.0313078
NSUN2	ENSG00000037474	0.175	1.82e-06	0.0321922
SYAP1	ENSG00000169895	0.28	1.84e-06	0.0325459
SURF4	ENSG00000148248	0.175	1.89e-06	0.0334303
DIRAS1	ENSG00000176490	0.436	1.89e-06	0.0334303
TNIK	ENSG00000154310	0.405	1.96e-06	0.0346685
ANKRD33	ENSG00000167612	0.197	2e-06	0.035376
ASNSD1	ENSG00000138381	-0.328	2.05e-06	0.0362604
DMP1	ENSG00000152592	-0.334	2.07e-06	0.0366142
ZNF618	ENSG00000157657	0.345	2.12e-06	0.0374986
TBCB	ENSG00000105254	0.335	2.14e-06	0.0378523
POLR2F	ENSG00000100142	0.271	2.16e-06	0.0382061
A8K8Q8	ENSG00000156931	-0.507	2.2e-06	0.0389136
XIST	ENSG00000229807	-0.0822	2.23e-06	0.0394442
EFTUD2	ENSG00000108883	0.126	2.24e-06	0.0396211
RANBP1	ENSG00000099901	0.276	2.25e-06	0.039798
ANXA11	ENSG00000122359	0.27	2.26e-06	0.0399749
EMD	ENSG00000102119	0.254	2.3e-06	0.0406824
ERG25	ENSG00000052802	0.766	2.34e-06	0.0413899
RPS8	ENSG00000142937	0.32	2.44e-06	0.0431587
NENF	ENSG00000117691	0.365	2.45e-06	0.0433356
C16orf57	ENSG00000103005	0.373	2.46e-06	0.0435125
SAFB2	ENSG00000130254	0.144	2.51e-06	0.0443969
DNAJC8	ENSG00000126698	0.205	2.53e-06	0.0447506
RBM5	ENSG00000003756	-0.17	2.54e-06	0.0449275
STARD7	ENSG00000084090	0.138	2.63e-06	0.0465194
SRRM2	ENSG00000167978	0.0702	2.64e-06	0.0466963
SYNJ1	ENSG00000159082	-0.415	2.66e-06	0.0470501
PRDX5	ENSG00000126432	0.266	2.7e-06	0.0477576
ID4	ENSG00000172201	0.408	2.71e-06	0.0479345
GRN	ENSG00000030582	0.226	2.72e-06	0.0481114
HSP90AB3P	ENSG00000183199	0.157	2.74e-06	0.0484651
TIMP2	ENSG00000035862	0.478	2.76e-06	0.0488189
EIF4H	ENSG00000106682	0.308	2.8e-06	0.0495264
WDR34	ENSG00000119333	0.262	2.8e-06	0.0495264

## Sheet: FUS_R522G_DE_p
Gene	Ensembl_gene	lfc	P	P_bonf
HN1	ENSG00000189159	-0.499	3.79e-183	6.74923e-179
MTND5	ENSG00000198786	-0.962	1.07e-90	1.90546e-86
EIF5	ENSG00000100664	-0.605	3.43e-76	6.10814e-72
EIF4G2	ENSG00000110321	-0.328	5.75e-75	1.02396e-70
CLTC	ENSG00000141367	-0.398	2.48e-65	4.41638e-61
TPR	ENSG00000047410	-0.44	1.03e-59	1.83422e-55
CCT4	ENSG00000115484	-0.441	4.51e-59	8.03141e-55
TARS	ENSG00000113407	-0.542	9.55e-54	1.70066e-49
SMC4	ENSG00000113810	-0.585	2.44e-51	4.34515e-47
CNOT1	ENSG00000125107	-0.389	1.11e-50	1.97669e-46
BAT2D1	ENSG00000117523	-0.306	2.84e-50	5.05747e-46
PRC1	ENSG00000198901	-0.392	5.51e-48	9.81221e-44
HNRPA2B1	ENSG00000122566	-0.198	5.52e-48	9.83002e-44
CSDE1	ENSG00000009307	-0.322	1.66e-47	2.95613e-43
HSP90AA1	ENSG00000080824	-0.513	2.9e-45	5.16432e-41
KPNB1	ENSG00000108424	-0.267	9.66e-43	1.72025e-38
ANKHD1-EIF4EBP3	ENSG00000131503	-0.493	1.2e-42	2.13696e-38
PNN	ENSG00000100941	-0.415	1.42e-42	2.52874e-38
EXO1	ENSG00000174371	-0.631	1.58e-42	2.81366e-38
BRD2	ENSG00000204256	-0.27	9.81e-41	1.74696e-36
DDX5	ENSG00000108654	-0.356	1.04e-40	1.85203e-36
SON	ENSG00000159140	-0.33	5.71e-40	1.01684e-35
SFPQ	ENSG00000116560	-0.236	5.87e-37	1.04533e-32
TRIP12	ENSG00000153827	-0.447	1.51e-36	2.68901e-32
CAPRIN1	ENSG00000135387	-0.38	2.4e-36	4.27392e-32
BAZ1B	ENSG00000009954	-0.371	5.98e-35	1.06492e-30
USP9X	ENSG00000124486	-0.382	6.87e-35	1.22341e-30
RSRC2	ENSG00000111011	-0.495	1.08e-34	1.92326e-30
DDX1	ENSG00000079785	-0.593	1.73e-34	3.08078e-30
TOP2A	ENSG00000131747	-0.4	3.15e-34	5.60952e-30
DDX3X	ENSG00000215301	-0.336	3.3e-34	5.87664e-30
JARID1B	ENSG00000117139	-0.581	4.05e-34	7.21224e-30
DDX17	ENSG00000100201	-0.275	4.53e-34	8.06702e-30
NUCKS1	ENSG00000069275	-0.247	6.69e-34	1.19136e-29
EIF3A	ENSG00000107581	-0.206	1.29e-33	2.29723e-29
HSPH1	ENSG00000120694	-0.507	1.76e-33	3.13421e-29
DNAJA1	ENSG00000086061	-0.583	2.27e-33	4.04242e-29
CKAP5	ENSG00000175216	-0.317	2.38e-33	4.2383e-29
A8K355	ENSG00000115524	-0.346	6.22e-33	1.10766e-28
NKTR	ENSG00000114857	-0.492	1.52e-32	2.70682e-28
ANKRD17	ENSG00000132466	-0.398	1.57e-32	2.79586e-28
CROP	ENSG00000108848	-0.389	1.95e-32	3.47256e-28
CDC5L	ENSG00000096401	-0.546	4.39e-32	7.81771e-28
PRPF38B	ENSG00000134186	-0.48	4.41e-32	7.85333e-28
CALR	ENSG00000179218	0.202	9.73e-32	1.73272e-27
KIAA0723	ENSG00000015479	-0.383	1.25e-31	2.226e-27
SRSF1	ENSG00000136450	-0.334	3.43e-31	6.10814e-27
HNRNPH1	ENSG00000169045	-0.282	1.06e-30	1.88765e-26
AMOT	ENSG00000126016	0.284	1.29e-30	2.29723e-26
DHX9	ENSG00000135829	-0.304	2.27e-30	4.04242e-26
XPO2	ENSG00000124207	-0.396	3.6e-30	6.41088e-26
ZMYM4	ENSG00000146463	-0.614	1.19e-29	2.11915e-25
PHIP	ENSG00000146247	-0.765	2.07e-29	3.68626e-25
RIOK3	ENSG00000101782	-0.766	3.07e-29	5.46706e-25
EIF5B	ENSG00000158417	-0.467	4.07e-29	7.24786e-25
CCT2	ENSG00000166226	-0.305	5.04e-29	8.97523e-25
SET2	ENSG00000181555	-0.508	5.56e-29	9.90125e-25
LRPPRC	ENSG00000138095	-0.395	1.4e-28	2.49312e-24
CRM1	ENSG00000082898	-0.416	4.06e-28	7.23005e-24
FUS	ENSG00000089280	-0.124	6.13e-28	1.09163e-23
KIAA1731	ENSG00000166004	-0.873	1.38e-27	2.4575e-23
HNRNPH3	ENSG00000096746	-0.454	2.37e-27	4.2205e-23
KU86	ENSG00000079246	-0.269	1.19e-26	2.11915e-22
CXorf3	ENSG00000125676	-0.497	2e-26	3.5616e-22
APP	ENSG00000142192	0.284	3.45e-26	6.14376e-22
SRSF10	ENSG00000215699	-0.712	3.54e-26	6.30403e-22
INSIG1	ENSG00000186480	0.524	3.76e-26	6.69581e-22
DTL	ENSG00000143476	-0.533	9.84e-26	1.75231e-21
HSPA1B	ENSG00000212866	-0.799	1.07e-25	1.90546e-21
CCNL1	ENSG00000163660	-0.629	1.78e-25	3.16982e-21
RPL18	ENSG00000063177	0.267	1.86e-25	3.31229e-21
LDHB	ENSG00000111716	-0.287	2.09e-25	3.72187e-21
GNL3	ENSG00000163938	-0.312	3.51e-25	6.25061e-21
EZH2	ENSG00000106462	-0.5	9.49e-25	1.68998e-20
TOP3A	ENSG00000177302	-0.476	1.07e-24	1.90546e-20
RABEP1	ENSG00000029725	-0.458	1.08e-24	1.92326e-20
FKBP10	ENSG00000141756	0.401	2.54e-24	4.52323e-20
CDC25A	ENSG00000164045	-0.307	2.59e-24	4.61227e-20
DDX21	ENSG00000165732	-0.241	2.6e-24	4.63008e-20
STAG2	ENSG00000101972	-0.459	2.74e-24	4.87939e-20
NUP160	ENSG00000030066	-0.489	3.02e-24	5.37802e-20
BPTF	ENSG00000171634	-0.399	4.19e-24	7.46155e-20
ATF3	ENSG00000162772	-0.523	4.42e-24	7.87114e-20
BCLAF1	ENSG00000029363	-0.494	4.92e-24	8.76154e-20
CKAP2	ENSG00000136108	-0.499	6.49e-24	1.15574e-19
NCAPG	ENSG00000109805	-0.485	8.46e-24	1.50656e-19
FAM53C	ENSG00000120709	-0.398	8.74e-24	1.55642e-19
NUP205	ENSG00000155561	-0.283	1.59e-23	2.83147e-19
MIP2	ENSG00000162923	-0.4	2e-23	3.5616e-19
POLA1	ENSG00000101868	-0.478	2.19e-23	3.89995e-19
METAP2	ENSG00000111142	-0.473	2.32e-23	4.13146e-19
SFRS7	ENSG00000115875	-0.352	2.62e-23	4.6657e-19
EPRS	ENSG00000136628	-0.306	3.79e-23	6.74923e-19
PAM	ENSG00000145730	-0.337	5.53e-23	9.84782e-19
NOP5	ENSG00000055044	-0.484	6.2e-23	1.1041e-18
TCPZ	ENSG00000146731	-0.371	1e-22	1.7808e-18
GSPT1	ENSG00000103342	-0.424	2.41e-22	4.29173e-18
CCDC99	ENSG00000040275	-0.609	2.68e-22	4.77254e-18
NUP155	ENSG00000113569	-0.517	4.23e-22	7.53278e-18
YWHAE	ENSG00000108953	-0.262	5.06e-22	9.01085e-18
BRCA1	ENSG00000012048	-0.535	5.14e-22	9.15331e-18
DHX15	ENSG00000109606	-0.383	5.78e-22	1.0293e-17
ASPM	ENSG00000066279	-0.483	7.37e-22	1.31245e-17
COPB2	ENSG00000184432	-0.435	7.64e-22	1.36053e-17
HSPA4	ENSG00000170606	-0.311	7.66e-22	1.36409e-17
YLPM1	ENSG00000119596	-0.337	9.34e-22	1.66327e-17
DBN1	ENSG00000113758	0.356	1.38e-21	2.4575e-17
SCD	ENSG00000099194	0.328	1.54e-21	2.74243e-17
ZFR	ENSG00000056097	-0.397	1.66e-21	2.95613e-17
SRSF2	ENSG00000161547	-0.333	1.8e-21	3.20544e-17
HDAC2	ENSG00000196591	-0.456	2.27e-21	4.04242e-17
ZNF638	ENSG00000075292	-0.557	2.73e-21	4.86158e-17
GOLGA4	ENSG00000144674	-0.604	3.07e-21	5.46706e-17
IPO5	ENSG00000065150	-0.271	4.54e-21	8.08483e-17
SPAG9	ENSG00000008294	-0.414	4.97e-21	8.85058e-17
DIS3	ENSG00000083520	-0.421	5.85e-21	1.04177e-16
UBR5	ENSG00000104517	-0.362	6.58e-21	1.17177e-16
PSMD1	ENSG00000173692	-0.362	7.68e-21	1.36765e-16
SEC31A	ENSG00000138674	-0.402	8.47e-21	1.50834e-16
RANBP2	ENSG00000153201	-0.546	9.29e-21	1.65436e-16
WDR43	ENSG00000163811	-0.412	1.04e-20	1.85203e-16
ZFX	ENSG00000005889	-0.781	1.51e-20	2.68901e-16
EIF1	ENSG00000173812	-0.359	2.21e-20	3.93557e-16
CYBA	ENSG00000051523	0.66	2.27e-20	4.04242e-16
WNK1	ENSG00000060237	-0.361	2.72e-20	4.84378e-16
EST1C	ENSG00000116698	-0.421	5.53e-20	9.84782e-16
USP24	ENSG00000162402	-0.359	5.7e-20	1.01506e-15
ZNF146	ENSG00000167635	-0.624	6.71e-20	1.19492e-15
IFT57	ENSG00000114446	-0.676	8.12e-20	1.44601e-15
MED13	ENSG00000108510	-0.429	8.93e-20	1.59025e-15
BIRC6	ENSG00000115760	-0.429	1.01e-19	1.79861e-15
KIAA0328	ENSG00000116127	-0.709	1.06e-19	1.88765e-15
DDX42	ENSG00000198231	-0.315	1.43e-19	2.54654e-15
DKFZp667P103	ENSG00000153914	-0.489	1.85e-19	3.29448e-15
CBX5	ENSG00000094916	-0.429	2e-19	3.5616e-15
A8MUS2	ENSG00000073614	-0.44	2.38e-19	4.2383e-15
ASH1L	ENSG00000116539	-0.502	2.94e-19	5.23555e-15
PSMC3IP	ENSG00000131470	-0.715	3.58e-19	6.37526e-15
HUWE1	ENSG00000086758	-0.161	3.75e-19	6.678e-15
FANCD2	ENSG00000144554	-0.423	4.43e-19	7.88894e-15
TOPBP1	ENSG00000163781	-0.496	4.47e-19	7.96018e-15
NUP214	ENSG00000126883	-0.442	4.58e-19	8.15606e-15
GITA	ENSG00000115970	-0.594	5.11e-19	9.09989e-15
POLR3A	ENSG00000148606	-0.344	5.17e-19	9.20674e-15
NCBP1	ENSG00000136937	-0.596	5.57e-19	9.91906e-15
TRA2B	ENSG00000136527	-0.347	5.84e-19	1.03999e-14
TCP1	ENSG00000120438	-0.387	7.38e-19	1.31423e-14
ECM29	ENSG00000136813	-0.378	8.24e-19	1.46738e-14
RENT2	ENSG00000151461	-0.614	8.53e-19	1.51902e-14
MCM8	ENSG00000125885	-0.532	9.69e-19	1.7256e-14
KIAA2006	ENSG00000108021	-0.361	1.22e-18	2.17258e-14
CLSPN	ENSG00000092853	-0.499	1.31e-18	2.33285e-14
USP37	ENSG00000135913	-0.79	1.36e-18	2.42189e-14
COL2A1	ENSG00000139219	0.678	1.38e-18	2.4575e-14
ZNF326	ENSG00000162664	-0.582	1.46e-18	2.59997e-14
NOL5A	ENSG00000101361	-0.243	1.72e-18	3.06298e-14
KPNA2	ENSG00000182481	-0.372	2.03e-18	3.61502e-14
EDRF1	ENSG00000107938	-0.501	2.23e-18	3.97118e-14
PSMA1	ENSG00000129084	-0.546	2.3e-18	4.09584e-14
BAZ1A	ENSG00000198604	-0.436	2.32e-18	4.13146e-14
ACTB	ENSG00000075624	-0.142	2.8e-18	4.98624e-14
AP3M1	ENSG00000185009	-0.633	2.98e-18	5.30678e-14
DHRS2	ENSG00000100867	-0.749	3.86e-18	6.87389e-14
PTPRF	ENSG00000142949	0.292	3.97e-18	7.06978e-14
RPL8	ENSG00000161016	0.169	4.22e-18	7.51498e-14
HEATR1	ENSG00000119285	-0.283	4.97e-18	8.85058e-14
NUP153	ENSG00000124789	-0.347	5.1e-18	9.08208e-14
CCD45	ENSG00000141325	-0.533	5.11e-18	9.09989e-14
CENPF	ENSG00000117724	-0.28	5.6e-18	9.97248e-14
TIAL1	ENSG00000151923	-0.544	5.61e-18	9.99029e-14
SRP68	ENSG00000167881	-0.315	5.85e-18	1.04177e-13
A8KAE9	ENSG00000196305	-0.216	5.99e-18	1.0667e-13
ZC3H13	ENSG00000123200	-0.292	6.92e-18	1.23231e-13
RRM1	ENSG00000167325	-0.338	7.24e-18	1.2893e-13
TPX2	ENSG00000088325	-0.264	7.41e-18	1.31957e-13
TTC37	ENSG00000198677	-0.486	7.48e-18	1.33204e-13
PSMA4	ENSG00000041357	-0.478	7.5e-18	1.3356e-13
NUP88	ENSG00000108559	-0.488	1.01e-17	1.79861e-13
SRRM2	ENSG00000167978	-0.137	1.13e-17	2.0123e-13
ARID4B	ENSG00000054267	-0.551	1.18e-17	2.10134e-13
NF1	ENSG00000196712	-0.543	1.37e-17	2.4397e-13
AFF4	ENSG00000072364	-0.445	1.54e-17	2.74243e-13
HSP73	ENSG00000109971	-0.259	1.92e-17	3.41914e-13
SF3B3	ENSG00000189091	-0.215	2.11e-17	3.75749e-13
RSL1D1	ENSG00000171490	-0.26	2.98e-17	5.30678e-13
CSN3	ENSG00000141030	-0.39	3.02e-17	5.37802e-13
P4HB	ENSG00000185624	0.171	3.06e-17	5.44925e-13
MCM6	ENSG00000076003	-0.256	3.78e-17	6.73142e-13
CCNI	ENSG00000118816	-0.403	4.1e-17	7.30128e-13
HMGB2	ENSG00000164104	-0.323	4.94e-17	8.79715e-13
NFX1	ENSG00000086102	-0.426	5.35e-17	9.52728e-13
NUP98	ENSG00000110713	-0.331	6.15e-17	1.09519e-12
CCDS43111	ENSG00000163320	-0.459	6.9e-17	1.22875e-12
MGA	ENSG00000174197	-0.593	7.11e-17	1.26615e-12
EIF2S1	ENSG00000134001	-0.53	7.2e-17	1.28218e-12
CHD2	ENSG00000173575	-0.343	7.7e-17	1.37122e-12
SLK	ENSG00000065613	-0.447	8.04e-17	1.43176e-12
MCM4	ENSG00000104738	-0.207	8.18e-17	1.45669e-12
UBR2	ENSG00000024048	-0.66	9.43e-17	1.67929e-12
MKI67	ENSG00000148773	-0.208	9.54e-17	1.69888e-12
RABGAP1	ENSG00000011454	-0.555	9.62e-17	1.71313e-12
MSH6	ENSG00000116062	-0.32	9.73e-17	1.73272e-12
DNTTIP2	ENSG00000067334	-0.577	1.06e-16	1.88765e-12
GAPEX5	ENSG00000165219	-0.405	1.2e-16	2.13696e-12
PKM2	ENSG00000067225	0.146	1.52e-16	2.70682e-12
ADAMTS1	ENSG00000154734	0.551	1.58e-16	2.81366e-12
RFWD3	ENSG00000168411	-0.34	1.81e-16	3.22325e-12
MKLN1	ENSG00000128585	-0.737	3.09e-16	5.50267e-12
GPBP1	ENSG00000062194	-0.56	3.32e-16	5.91226e-12
COL6A1	ENSG00000142156	0.441	3.47e-16	6.17938e-12
CYTSA	ENSG00000100014	-0.322	4.07e-16	7.24786e-12
PIBF1	ENSG00000083535	-0.738	4.62e-16	8.2273e-12
ENO1	ENSG00000074800	0.105	5.07e-16	9.02866e-12
PPP6R3	ENSG00000110075	-0.383	5.08e-16	9.04646e-12
MGEA5	ENSG00000198408	-0.396	5.1e-16	9.08208e-12
SMARCC1	ENSG00000173473	-0.186	5.4e-16	9.61632e-12
USP47	ENSG00000170242	-0.604	5.84e-16	1.03999e-11
PPP2CA	ENSG00000113575	-0.42	6.05e-16	1.07738e-11
A9CQZ8	ENSG00000104067	-0.478	7.93e-16	1.41217e-11
C20orf72	ENSG00000125871	-0.574	8.06e-16	1.43532e-11
CAND1	ENSG00000111530	-0.376	9.05e-16	1.61162e-11
UBR3	ENSG00000144357	-0.618	9.86e-16	1.75587e-11
XIST	ENSG00000229807	-0.146	1.06e-15	1.88765e-11
HBS1L	ENSG00000112339	-0.418	1.18e-15	2.10134e-11
SLMAP	ENSG00000163681	-0.578	1.18e-15	2.10134e-11
THUMPD2	ENSG00000138050	-0.835	1.21e-15	2.15477e-11
TAF2	ENSG00000064313	-0.551	1.24e-15	2.20819e-11
FUSIP1	ENSG00000188529	-0.775	1.37e-15	2.4397e-11
PRKCSH	ENSG00000130175	0.216	1.41e-15	2.51093e-11
GMPS	ENSG00000163655	-0.516	1.52e-15	2.70682e-11
SKIV2L2	ENSG00000039123	-0.477	1.73e-15	3.08078e-11
NKRF	ENSG00000186416	-0.435	1.8e-15	3.20544e-11
ITCH	ENSG00000078747	-0.544	1.86e-15	3.31229e-11
TUG1	ENSG00000182457	-0.409	2.03e-15	3.61502e-11
EEF2	ENSG00000167658	0.0665	2.04e-15	3.63283e-11
IVNS1ABP	ENSG00000116679	-0.522	2.05e-15	3.65064e-11
CCT8	ENSG00000156261	-0.417	2.21e-15	3.93557e-11
CEP110	ENSG00000119397	-0.69	2.23e-15	3.97118e-11
REV3L	ENSG00000009413	-0.714	2.37e-15	4.2205e-11
KIF5B	ENSG00000170759	-0.362	2.49e-15	4.43419e-11
UBR4	ENSG00000127481	-0.201	2.53e-15	4.50542e-11
EIF4G3	ENSG00000075151	-0.31	3.08e-15	5.48486e-11
ZCCHC6	ENSG00000083223	-0.744	3.84e-15	6.83827e-11
MLL	ENSG00000118058	-0.296	4.04e-15	7.19443e-11
ASNSD1	ENSG00000138381	-0.588	4.25e-15	7.5684e-11
KIAA0570	ENSG00000115464	-0.491	4.96e-15	8.83277e-11
TRIM33	ENSG00000197323	-0.492	5.29e-15	9.42043e-11
TOMM70A	ENSG00000154174	-0.435	5.32e-15	9.47386e-11
MCM10	ENSG00000065328	-0.331	6.04e-15	1.0756e-10
DNMT1	ENSG00000130816	-0.173	6.1e-15	1.08629e-10
ECT2	ENSG00000114346	-0.581	6.43e-15	1.14505e-10
C2CD3	ENSG00000168014	-0.486	7.73e-15	1.37656e-10
RBM39	ENSG00000131051	-0.281	7.88e-15	1.40327e-10
LARS	ENSG00000133706	-0.321	8.99e-15	1.60094e-10
ZC3H14	ENSG00000100722	-0.421	1.12e-14	1.9945e-10
DHCR24	ENSG00000116133	0.241	1.33e-14	2.36846e-10
KTN1	ENSG00000126777	-0.342	1.51e-14	2.68901e-10
GNL2	ENSG00000134697	-0.322	1.54e-14	2.74243e-10
ACBD3	ENSG00000182827	-0.361	1.63e-14	2.9027e-10
C14orf166	ENSG00000087302	-0.632	1.68e-14	2.99174e-10
DUSP16	ENSG00000111266	-0.487	1.73e-14	3.08078e-10
PIK3C2A	ENSG00000011405	-0.572	1.75e-14	3.1164e-10
WHSC1L1	ENSG00000147548	-0.581	1.93e-14	3.43694e-10
SFRS15	ENSG00000156304	-0.326	1.99e-14	3.54379e-10
POGZ	ENSG00000143442	-0.39	2.23e-14	3.97118e-10
EXOSC9	ENSG00000123737	-0.527	2.69e-14	4.79035e-10
TPP2	ENSG00000134900	-0.684	2.76e-14	4.91501e-10
SMG1	ENSG00000157106	-0.316	3.3e-14	5.87664e-10
PTMS	ENSG00000159335	0.344	4.09e-14	7.28347e-10
UBQLN1	ENSG00000135018	-0.361	4.38e-14	7.7999e-10
XRN2	ENSG00000088930	-0.379	5.12e-14	9.1177e-10
SMARCA5	ENSG00000153147	-0.393	5.42e-14	9.65194e-10
NSD1	ENSG00000165671	-0.234	5.44e-14	9.68755e-10
LTV1	ENSG00000135521	-0.475	5.54e-14	9.86563e-10
PICALM	ENSG00000073921	-0.549	6.19e-14	1.10232e-09
PCM1	ENSG00000078674	-0.453	7.35e-14	1.30889e-09
FANCI	ENSG00000140525	-0.317	7.36e-14	1.31067e-09
FADS2	ENSG00000134824	0.511	7.39e-14	1.31601e-09
CEBPZ	ENSG00000115816	-0.495	7.84e-14	1.39615e-09
PLS3	ENSG00000102024	-0.221	7.85e-14	1.39793e-09
YME1L1	ENSG00000136758	-0.379	8.68e-14	1.54573e-09
NUP107	ENSG00000111581	-0.448	8.69e-14	1.54752e-09
VPS53	ENSG00000141252	-0.402	8.96e-14	1.5956e-09
LDLR	ENSG00000130164	0.611	1.01e-13	1.79861e-09
TEX10	ENSG00000136891	-0.565	1.2e-13	2.13696e-09
ATR	ENSG00000175054	-0.565	1.2e-13	2.13696e-09
HNRNPU	ENSG00000153187	-0.108	1.22e-13	2.17258e-09
DEK	ENSG00000124795	-0.355	1.25e-13	2.226e-09
TP53BP2	ENSG00000143514	-0.369	1.26e-13	2.24381e-09
RSF1	ENSG00000048649	-0.483	1.28e-13	2.27942e-09
TBCE	ENSG00000116957	-0.445	1.3e-13	2.31504e-09
RBM5	ENSG00000003756	-0.281	1.36e-13	2.42189e-09
SYNJ1	ENSG00000159082	-0.714	1.37e-13	2.4397e-09
C5orf5	ENSG00000031003	-0.697	1.47e-13	2.61778e-09
NCAPG2	ENSG00000146918	-0.29	1.47e-13	2.61778e-09
HNRNPA3	ENSG00000170144	-0.441	1.55e-13	2.76024e-09
TSGA	ENSG00000115548	-0.44	1.9e-13	3.38352e-09
YARS	ENSG00000134684	-0.188	1.97e-13	3.50818e-09
NCOR1	ENSG00000141027	-0.274	1.99e-13	3.54379e-09
UTP20	ENSG00000120800	-0.376	2.15e-13	3.82872e-09
NCAPD2	ENSG00000010292	-0.239	2.21e-13	3.93557e-09
STAG1	ENSG00000118007	-0.513	2.41e-13	4.29173e-09
ZC3H7A	ENSG00000122299	-0.489	2.41e-13	4.29173e-09
COL4A2	ENSG00000134871	0.441	2.54e-13	4.52323e-09
COX4I1	ENSG00000131143	0.258	2.61e-13	4.64789e-09
A6H8W4	ENSG00000204120	-0.27	2.67e-13	4.75474e-09
UBR1	ENSG00000159459	-0.74	3.04e-13	5.41363e-09
TRIP2	ENSG00000125686	-0.368	3.23e-13	5.75198e-09
DDX10	ENSG00000178105	-0.507	3.24e-13	5.76979e-09
BLM	ENSG00000197299	-0.537	3.47e-13	6.17938e-09
PSME4	ENSG00000068878	-0.423	3.84e-13	6.83827e-09
ZNF294	ENSG00000198862	-0.6	4.06e-13	7.23005e-09
UHRF2	ENSG00000147854	-0.731	4.18e-13	7.44374e-09
KIAA1915	ENSG00000162601	-0.841	4.19e-13	7.46155e-09
SBNO1	ENSG00000139697	-0.524	4.3e-13	7.65744e-09
NET1	ENSG00000173848	-0.412	4.53e-13	8.06702e-09
TOP2B	ENSG00000077097	-0.346	4.55e-13	8.10264e-09
TAB2	ENSG00000055208	-0.492	4.65e-13	8.28072e-09
SUPT16H	ENSG00000092201	-0.285	4.76e-13	8.47661e-09
UBE2A	ENSG00000077721	-0.647	4.96e-13	8.83277e-09
SMAP2	ENSG00000084070	-0.315	5.46e-13	9.72317e-09
MSH2	ENSG00000095002	-0.446	5.49e-13	9.77659e-09
BCAP31	ENSG00000185825	0.288	5.97e-13	1.06314e-08
RFC1	ENSG00000035928	-0.396	6.03e-13	1.07382e-08
HEATR5B	ENSG00000008869	-0.534	6.46e-13	1.1504e-08
EIF4A2	ENSG00000156976	-0.511	6.98e-13	1.243e-08
NMD3	ENSG00000169251	-0.683	7.12e-13	1.26793e-08
C19orf43	ENSG00000123144	0.32	7.19e-13	1.2804e-08
A8MYV6	ENSG00000100644	-0.581	7.3e-13	1.29998e-08
RBM6	ENSG00000004534	-0.302	7.49e-13	1.33382e-08
RBM27	ENSG00000091009	-0.457	7.65e-13	1.36231e-08
CEP215	ENSG00000136861	-0.326	7.83e-13	1.39437e-08
KIAA0753	ENSG00000198920	-0.501	8.67e-13	1.54395e-08
KATNA1	ENSG00000186625	-0.627	8.95e-13	1.59382e-08
HSPC021	ENSG00000100129	-0.354	9.24e-13	1.64546e-08
USP15	ENSG00000135655	-0.656	1.11e-12	1.97669e-08
POB1	ENSG00000169891	-0.455	1.13e-12	2.0123e-08
TARDBP	ENSG00000120948	-0.347	1.19e-12	2.11915e-08
DONSON	ENSG00000159147	-0.347	1.2e-12	2.13696e-08
NCAPD3	ENSG00000151503	-0.242	1.23e-12	2.19038e-08
A8K934	ENSG00000149554	-0.552	1.32e-12	2.35066e-08
HELZ	ENSG00000198265	-0.434	1.37e-12	2.4397e-08
BRAF	ENSG00000157764	-1.12	1.42e-12	2.52874e-08
B1AL79	ENSG00000065243	-0.511	1.45e-12	2.58216e-08
GRSF1	ENSG00000132463	-0.436	1.45e-12	2.58216e-08
DIAPH3	ENSG00000139734	-0.49	1.55e-12	2.76024e-08
DDIT4	ENSG00000168209	0.496	1.56e-12	2.77805e-08
NARS	ENSG00000134440	-0.395	1.62e-12	2.8849e-08
NFXL1	ENSG00000170448	-0.787	1.63e-12	2.9027e-08
PGK1	ENSG00000102144	0.299	1.64e-12	2.92051e-08
PPP1CC	ENSG00000186298	-0.326	1.66e-12	2.95613e-08
B0YIW6	ENSG00000095139	-0.277	1.74e-12	3.09859e-08
SEC23IP	ENSG00000107651	-0.446	1.77e-12	3.15202e-08
RRP15	ENSG00000067533	-0.554	1.78e-12	3.16982e-08
MARH7	ENSG00000136536	-0.501	1.86e-12	3.31229e-08
NPEPPS	ENSG00000141279	-0.368	1.91e-12	3.40133e-08
NOC3L	ENSG00000173145	-0.522	1.91e-12	3.40133e-08
GOLGB1	ENSG00000173230	-0.383	1.91e-12	3.40133e-08
OPA1	ENSG00000198836	-0.574	1.95e-12	3.47256e-08
PXDN	ENSG00000130508	0.552	1.97e-12	3.50818e-08
NUP133	ENSG00000069248	-0.293	2.01e-12	3.57941e-08
NASP	ENSG00000132780	-0.278	2.09e-12	3.72187e-08
SLTM	ENSG00000137776	-0.408	2.16e-12	3.84653e-08
EIF3D	ENSG00000100353	-0.194	2.22e-12	3.95338e-08
KPNA1	ENSG00000114030	-0.424	2.22e-12	3.95338e-08
ZHX1	ENSG00000165156	-0.615	2.33e-12	4.14926e-08
PRPF39	ENSG00000185246	-0.64	2.39e-12	4.25611e-08
NCOA4	ENSG00000138293	-0.416	2.5e-12	4.452e-08
SMCHD1	ENSG00000101596	-0.637	2.56e-12	4.55885e-08
SMC5	ENSG00000198887	-0.628	2.83e-12	5.03966e-08
AP1G1	ENSG00000166747	-0.396	2.86e-12	5.09309e-08
NCL	ENSG00000115053	-0.0813	3.05e-12	5.43144e-08
CCNB1	ENSG00000134057	-0.307	3.12e-12	5.5561e-08
UPF3B	ENSG00000125351	-0.364	3.45e-12	6.14376e-08
TXNRD1	ENSG00000198431	-0.309	3.54e-12	6.30403e-08
TP53BP1	ENSG00000067369	-0.41	3.75e-12	6.678e-08
ERC1	ENSG00000082805	-0.452	3.77e-12	6.71362e-08
RAB6IP1	ENSG00000184014	-0.319	3.83e-12	6.82046e-08
BSG	ENSG00000172270	0.184	3.84e-12	6.83827e-08
HLAC	ENSG00000204525	0.284	3.86e-12	6.87389e-08
GARS	ENSG00000106105	-0.26	3.96e-12	7.05197e-08
MTHFD1	ENSG00000100714	-0.253	3.99e-12	7.10539e-08
WDR35	ENSG00000118965	-0.577	4.1e-12	7.30128e-08
UBP1	ENSG00000153560	-0.328	4.18e-12	7.44374e-08
B1AKP8	ENSG00000198793	-0.239	4.25e-12	7.5684e-08
RUFY1	ENSG00000176783	-0.375	4.28e-12	7.62182e-08
IFRD1	ENSG00000006652	-0.508	4.31e-12	7.67525e-08
KIF15	ENSG00000163808	-0.489	4.65e-12	8.28072e-08
SMC2	ENSG00000136824	-0.41	4.89e-12	8.70811e-08
WDR3	ENSG00000065183	-0.379	4.96e-12	8.83277e-08
SFRS6	ENSG00000124193	-0.32	5.01e-12	8.92181e-08
C12orf4	ENSG00000047621	-0.773	5.34e-12	9.50947e-08
WDR77	ENSG00000116455	-0.308	5.48e-12	9.75878e-08
PSAP	ENSG00000197746	0.185	5.68e-12	1.01149e-07
C4orf8	ENSG00000125386	-0.405	5.74e-12	1.02218e-07
GCFC1	ENSG00000159086	-0.453	6.02e-12	1.07204e-07
CNOT4	ENSG00000080802	-0.558	6.13e-12	1.09163e-07
CDT1	ENSG00000167513	-0.241	6.3e-12	1.1219e-07
MARCKS	ENSG00000155130	0.4	6.58e-12	1.17177e-07
RBM26	ENSG00000139746	-0.299	6.83e-12	1.21629e-07
SETD5	ENSG00000168137	-0.242	7.01e-12	1.24834e-07
IPO8	ENSG00000133704	-0.437	7.2e-12	1.28218e-07
MYEF2	ENSG00000104177	-0.622	7.33e-12	1.30533e-07
A8MVU8	ENSG00000061987	-0.592	7.37e-12	1.31245e-07
RBM16	ENSG00000213079	-0.336	7.94e-12	1.41396e-07
GNL3L	ENSG00000130119	-0.358	7.97e-12	1.4193e-07
APPBP2	ENSG00000062725	-0.62	8.76e-12	1.55998e-07
XRN1	ENSG00000114127	-0.708	8.79e-12	1.56532e-07
PRKAR1A	ENSG00000108946	-0.34	8.88e-12	1.58135e-07
AIP	ENSG00000110711	0.38	9.01e-12	1.6045e-07
A4LAA3	ENSG00000085224	-0.525	9.31e-12	1.65792e-07
NUCB1	ENSG00000104805	0.337	9.48e-12	1.6882e-07
GGNBP2	ENSG00000005955	-0.44	9.5e-12	1.69176e-07
PRPF4B	ENSG00000112739	-0.394	1.01e-11	1.79861e-07
DKFZp313H139	ENSG00000235307	-0.378	1.14e-11	2.03011e-07
KIAA0406	ENSG00000101407	-0.589	1.17e-11	2.08354e-07
POLQ	ENSG00000051341	-0.546	1.23e-11	2.19038e-07
ELP2	ENSG00000134759	-0.411	1.37e-11	2.4397e-07
ZFP91	ENSG00000186660	-0.339	1.43e-11	2.54654e-07
PRKAA2	ENSG00000162409	-0.636	1.47e-11	2.61778e-07
RIOK1	ENSG00000124784	-0.406	1.53e-11	2.72462e-07
SPG20	ENSG00000133104	-0.458	1.58e-11	2.81366e-07
RPL15	ENSG00000174748	-0.375	1.61e-11	2.86709e-07
PARP6	ENSG00000137817	-0.431	1.63e-11	2.9027e-07
ATAD2	ENSG00000156802	-0.414	1.66e-11	2.95613e-07
KIAA1524	ENSG00000163507	-0.529	1.81e-11	3.22325e-07
CNOT10	ENSG00000182973	-0.389	1.83e-11	3.25886e-07
MTPN	ENSG00000105887	-0.315	1.93e-11	3.43694e-07
B0AZS7	ENSG00000118482	-0.428	1.95e-11	3.47256e-07
STIL	ENSG00000123473	-0.563	1.96e-11	3.49037e-07
PLRG1	ENSG00000171566	-0.521	2e-11	3.5616e-07
CCNT2	ENSG00000082258	-0.66	2.03e-11	3.61502e-07
HEATR3	ENSG00000155393	-0.523	2.12e-11	3.7753e-07
A1YR24	ENSG00000133131	-0.533	2.16e-11	3.84653e-07
KLHL15	ENSG00000174010	-0.547	2.2e-11	3.91776e-07
IREB2	ENSG00000136381	-0.357	2.29e-11	4.07803e-07
AZIN1	ENSG00000155096	-0.469	2.32e-11	4.13146e-07
LARP4B	ENSG00000107929	-0.302	2.33e-11	4.14926e-07
A6H8Y1	ENSG00000145734	-0.488	2.34e-11	4.16707e-07
PPIG	ENSG00000138398	-0.424	2.39e-11	4.25611e-07
KPNA6	ENSG00000025800	-0.28	2.72e-11	4.84378e-07
GLO1	ENSG00000124767	-0.288	2.84e-11	5.05747e-07
BRCA2	ENSG00000139618	-0.69	2.87e-11	5.1109e-07
ROCK2	ENSG00000134318	-0.529	2.95e-11	5.25336e-07
TAOK1	ENSG00000160551	-0.486	3.05e-11	5.43144e-07
CDKN2A	ENSG00000147889	0.381	3.06e-11	5.44925e-07
CLINT1	ENSG00000113282	-0.329	3.1e-11	5.52048e-07
RARS	ENSG00000113643	-0.397	3.11e-11	5.53829e-07
CPSF2	ENSG00000165934	-0.445	3.19e-11	5.68075e-07
SAAL1	ENSG00000166788	-0.586	3.21e-11	5.71637e-07
KIDINS220	ENSG00000134313	-0.334	3.42e-11	6.09034e-07
RASSF1	ENSG00000068028	-0.405	3.44e-11	6.12595e-07
SMC1A	ENSG00000072501	-0.128	3.77e-11	6.71362e-07
PARP7	ENSG00000163659	-0.629	3.83e-11	6.82046e-07
SLC30A9	ENSG00000014824	-0.525	3.9e-11	6.94512e-07
NOL8	ENSG00000198000	-0.476	3.94e-11	7.01635e-07
UBC12	ENSG00000130725	0.379	4.01e-11	7.14101e-07
WDR62	ENSG00000075702	-0.306	4.08e-11	7.26566e-07
CPSF7	ENSG00000149532	-0.27	4.15e-11	7.39032e-07
DMP1	ENSG00000152592	-0.494	4.19e-11	7.46155e-07
UBA2	ENSG00000126261	-0.342	4.37e-11	7.7821e-07
KPNA4	ENSG00000186432	-0.528	4.4e-11	7.83552e-07
POLR2B	ENSG00000047315	-0.302	4.46e-11	7.94237e-07
PTPN13	ENSG00000163629	-0.413	4.54e-11	8.08483e-07
CDC6	ENSG00000094804	-0.254	4.65e-11	8.28072e-07
CIRH1A	ENSG00000141076	-0.303	4.71e-11	8.38757e-07
WDR32	ENSG00000122741	-0.64	4.81e-11	8.56565e-07
EP300	ENSG00000100393	-0.268	5.14e-11	9.15331e-07
CDV3	ENSG00000091527	-0.295	5.17e-11	9.20674e-07
FBXO38	ENSG00000145868	-0.608	6e-11	1.06848e-06
EIF3M	ENSG00000149100	-0.306	6.44e-11	1.14684e-06
NGLY1	ENSG00000151092	-0.608	6.62e-11	1.17889e-06
YY1AP1	ENSG00000163374	-0.429	6.66e-11	1.18601e-06
DOCK7	ENSG00000116641	-0.438	6.71e-11	1.19492e-06
VPS11	ENSG00000160695	-0.438	6.71e-11	1.19492e-06
HLTF	ENSG00000071794	-0.477	6.73e-11	1.19848e-06
PUM1	ENSG00000134644	-0.254	6.73e-11	1.19848e-06
AGL	ENSG00000162688	-0.561	6.81e-11	1.21272e-06
DFRP1	ENSG00000065548	-0.393	7.05e-11	1.25546e-06
ENAH	ENSG00000154380	-0.204	7.11e-11	1.26615e-06
SLAIN1	ENSG00000139737	-0.579	7.12e-11	1.26793e-06
RPL11	ENSG00000142676	-0.226	7.15e-11	1.27327e-06
LMAN2	ENSG00000169223	0.272	7.18e-11	1.27861e-06
A7MBM5	ENSG00000074755	-0.268	7.62e-11	1.35697e-06
PAPOLA	ENSG00000090060	-0.313	8.16e-11	1.45313e-06
INTS7	ENSG00000143493	-0.403	8.4e-11	1.49587e-06
COL18A1	ENSG00000182871	0.382	8.53e-11	1.51902e-06
SR140	ENSG00000163714	-0.273	9.66e-11	1.72025e-06
C6orf94	ENSG00000118491	-0.574	9.72e-11	1.73094e-06
KIAA1468	ENSG00000134444	-0.673	1.02e-10	1.81642e-06
ZNF24	ENSG00000172466	-0.289	1.06e-10	1.88765e-06
IKKA	ENSG00000213341	-0.527	1.07e-10	1.90546e-06
CENPE	ENSG00000138778	-0.462	1.11e-10	1.97669e-06
ACACA	ENSG00000132142	-0.293	1.17e-10	2.08354e-06
IGSF8	ENSG00000162729	0.659	1.18e-10	2.10134e-06
RIF1	ENSG00000080345	-0.424	1.2e-10	2.13696e-06
VPS13B	ENSG00000132549	-0.606	1.21e-10	2.15477e-06
A8K8B2	ENSG00000096063	-0.295	1.23e-10	2.19038e-06
PPP2R2A	ENSG00000221914	-0.422	1.23e-10	2.19038e-06
LAT1	ENSG00000103257	0.191	1.24e-10	2.20819e-06
CCDS14512	ENSG00000123562	-0.187	1.28e-10	2.27942e-06
NIPBL	ENSG00000164190	-0.383	1.29e-10	2.29723e-06
SP1	ENSG00000185591	-0.348	1.32e-10	2.35066e-06
ESF1	ENSG00000089048	-0.67	1.36e-10	2.42189e-06
KIF14	ENSG00000118193	-0.558	1.36e-10	2.42189e-06
GHITM	ENSG00000165678	-0.312	1.42e-10	2.52874e-06
NARG1	ENSG00000164134	-0.308	1.44e-10	2.56435e-06
DDX46	ENSG00000145833	-0.251	1.5e-10	2.6712e-06
MBNL1	ENSG00000152601	-0.473	1.53e-10	2.72462e-06
PTP4A1	ENSG00000112245	-0.477	1.55e-10	2.76024e-06
DNAJC2	ENSG00000105821	-0.475	1.61e-10	2.86709e-06
BTAF1	ENSG00000095564	-0.398	1.65e-10	2.93832e-06
ZNF711	ENSG00000147180	-0.669	1.67e-10	2.97394e-06
SPTY2D1	ENSG00000179119	-0.507	1.68e-10	2.99174e-06
CUL1	ENSG00000055130	-0.277	1.8e-10	3.20544e-06
CPD	ENSG00000108582	-0.433	1.8e-10	3.20544e-06
ATP6V1A	ENSG00000114573	-0.39	1.85e-10	3.29448e-06
ATRIP	ENSG00000164053	-0.499	1.86e-10	3.31229e-06
B2RTX8	ENSG00000062650	-0.306	1.89e-10	3.36571e-06
IPO9	ENSG00000198700	-0.231	1.92e-10	3.41914e-06
CDC27	ENSG00000004897	-0.417	1.96e-10	3.49037e-06
FBP30	ENSG00000109920	-0.353	2.02e-10	3.59722e-06
KIF11	ENSG00000138160	-0.36	2.2e-10	3.91776e-06
CDKAL1	ENSG00000145996	-0.676	2.35e-10	4.18488e-06
DDX6	ENSG00000110367	-0.353	2.36e-10	4.20269e-06
PODXL2	ENSG00000114631	0.354	2.37e-10	4.2205e-06
MED23	ENSG00000112282	-0.535	2.4e-10	4.27392e-06
C20orf19	ENSG00000088970	-0.851	2.47e-10	4.39858e-06
C19orf63	ENSG00000161671	0.302	2.6e-10	4.63008e-06
PARD3	ENSG00000148498	-0.496	2.91e-10	5.18213e-06
C6orf151	ENSG00000168566	-0.493	3.05e-10	5.43144e-06
ZRANB1	ENSG00000019995	-0.476	3.1e-10	5.52048e-06
RPS20	ENSG00000008988	-0.435	3.15e-10	5.60952e-06
USP1	ENSG00000162607	-0.313	3.33e-10	5.93006e-06
CDKN2A	ENSG00000147889	0.371	3.34e-10	5.94787e-06
ZNF621	ENSG00000172888	-0.462	3.35e-10	5.96568e-06
CCDS11313	ENSG00000184886	-0.784	3.43e-10	6.10814e-06
CSNK1G1	ENSG00000169118	-0.657	3.52e-10	6.26842e-06
ZCCHC8	ENSG00000033030	-0.591	3.71e-10	6.60677e-06
KIF4A	ENSG00000090889	-0.367	3.72e-10	6.62458e-06
TNKS2	ENSG00000107854	-0.417	3.76e-10	6.69581e-06
TMEM109	ENSG00000110108	0.34	3.86e-10	6.87389e-06
NRIP1	ENSG00000180530	-0.823	3.95e-10	7.03416e-06
GRP75	ENSG00000113013	-0.218	3.96e-10	7.05197e-06
ZKSCAN1	ENSG00000106261	-0.512	3.98e-10	7.08758e-06
DYRK1A	ENSG00000157540	-0.429	4.09e-10	7.28347e-06
USP39	ENSG00000168883	-0.24	4.7e-10	8.36976e-06
HECTD1	ENSG00000092148	-0.305	4.72e-10	8.40538e-06
UBXN7	ENSG00000163960	-0.642	4.78e-10	8.51222e-06
ALDOA	ENSG00000149925	0.134	4.85e-10	8.63688e-06
HEL308	ENSG00000163312	-0.801	4.85e-10	8.63688e-06
NME4	ENSG00000103202	0.385	4.91e-10	8.74373e-06
CALM3	ENSG00000160014	0.166	5.13e-10	9.1355e-06
THOC1	ENSG00000079134	-0.745	5.16e-10	9.18893e-06
TMEM1	ENSG00000160218	-0.387	5.63e-10	1.00259e-05
CCNA2	ENSG00000145386	-0.368	5.89e-10	1.04889e-05
G8	ENSG00000229300	-0.345	5.91e-10	1.05245e-05
C12orf30	ENSG00000111300	-0.391	6e-10	1.06848e-05
IPO7	ENSG00000205339	-0.408	6.14e-10	1.09341e-05
SUDS3	ENSG00000111707	-0.53	6.27e-10	1.11656e-05
NDC80	ENSG00000080986	-0.709	6.4e-10	1.13971e-05
C17orf53	ENSG00000125319	-0.566	6.46e-10	1.1504e-05
MCM7	ENSG00000166508	-0.116	6.55e-10	1.16642e-05
CKAP2L	ENSG00000169607	-0.635	6.8e-10	1.21094e-05
ESD	ENSG00000139684	-0.532	6.85e-10	1.21985e-05
POLR3C	ENSG00000186141	-0.364	7.03e-10	1.2519e-05
RBBP8	ENSG00000101773	-0.504	7.04e-10	1.25368e-05
EIF2A	ENSG00000144895	-0.446	7.06e-10	1.25724e-05
ARIH2	ENSG00000177479	-0.235	7.24e-10	1.2893e-05
SMC3	ENSG00000108055	-0.335	7.29e-10	1.2982e-05
CCAR1	ENSG00000060339	-0.297	7.35e-10	1.30889e-05
IARS2	ENSG00000067704	-0.248	7.37e-10	1.31245e-05
RBM34	ENSG00000188739	-0.375	7.46e-10	1.32848e-05
B2RCN4	ENSG00000116580	-0.389	7.59e-10	1.35163e-05
FLN1L	ENSG00000136068	0.202	8.12e-10	1.44601e-05
SUV39H2	ENSG00000152455	-0.769	8.18e-10	1.45669e-05
GRLF1	ENSG00000160007	-0.3	8.33e-10	1.48341e-05
BUB1	ENSG00000169679	-0.279	8.44e-10	1.503e-05
LZTFL1	ENSG00000163818	-0.676	8.88e-10	1.58135e-05
MDN1	ENSG00000112159	-0.192	8.96e-10	1.5956e-05
ARFIP1	ENSG00000164144	-0.841	9.18e-10	1.63477e-05
ATP5C1	ENSG00000165629	-0.436	9.2e-10	1.63834e-05
PRAF1	ENSG00000105404	0.481	9.56e-10	1.70244e-05
PFD3	ENSG00000155959	-0.542	9.69e-10	1.7256e-05
USP32	ENSG00000170832	-0.604	9.73e-10	1.73272e-05
A8K957	ENSG00000104381	-0.68	1e-09	1.7808e-05
IGF2BP1	ENSG00000159217	-0.157	1.02e-09	1.81642e-05
SI1	ENSG00000114982	-0.33	1.03e-09	1.83422e-05
HERC1	ENSG00000103657	-0.371	1.09e-09	1.94107e-05
SUPV3L1	ENSG00000156502	-0.434	1.1e-09	1.95888e-05
ARF4	ENSG00000168374	-0.576	1.13e-09	2.0123e-05
KHDRBS1	ENSG00000121774	-0.182	1.16e-09	2.06573e-05
SMEK2	ENSG00000138041	-0.45	1.17e-09	2.08354e-05
TSC22D3	ENSG00000157514	0.305	1.18e-09	2.10134e-05
YTHDC1	ENSG00000083896	-0.294	1.23e-09	2.19038e-05
CREBBP	ENSG00000005339	-0.244	1.24e-09	2.20819e-05
PPP6C	ENSG00000119414	-0.512	1.31e-09	2.33285e-05
YTHDF3	ENSG00000185728	-0.431	1.33e-09	2.36846e-05
RAD50	ENSG00000113522	-0.421	1.4e-09	2.49312e-05
SFRS2IP	ENSG00000139218	-0.389	1.4e-09	2.49312e-05
EXOSC8	ENSG00000120699	-0.665	1.41e-09	2.51093e-05
FLJ25778	ENSG00000157741	-0.501	1.41e-09	2.51093e-05
A8MXM7	ENSG00000138182	-0.495	1.43e-09	2.54654e-05
TMEM194A	ENSG00000166881	-0.4	1.5e-09	2.6712e-05
CUL3	ENSG00000036257	-0.365	1.51e-09	2.68901e-05
SLU7	ENSG00000164609	-0.435	1.54e-09	2.74243e-05
BP2	ENSG00000115457	0.437	1.56e-09	2.77805e-05
SSBP1	ENSG00000106028	-0.374	1.6e-09	2.84928e-05
ZNF551	ENSG00000204519	-0.595	1.61e-09	2.86709e-05
BRIP1	ENSG00000136492	-0.539	1.75e-09	3.1164e-05
CYLD	ENSG00000083799	-0.596	1.81e-09	3.22325e-05
HTATSF1	ENSG00000102241	-0.228	1.81e-09	3.22325e-05
DPP8	ENSG00000074603	-0.66	1.87e-09	3.3301e-05
AGTPBP1	ENSG00000135049	-0.592	1.91e-09	3.40133e-05
NDUFB10	ENSG00000140990	0.294	1.94e-09	3.45475e-05
CSPP1	ENSG00000104218	-0.594	1.95e-09	3.47256e-05
DAZAP1	ENSG00000071626	0.218	2.08e-09	3.70406e-05
SAP130	ENSG00000136715	-0.354	2.1e-09	3.73968e-05
KIF23	ENSG00000137807	-0.319	2.17e-09	3.86434e-05
SCARB1	ENSG00000073060	0.356	2.19e-09	3.89995e-05
YTHDC2	ENSG00000047188	-0.431	2.2e-09	3.91776e-05
BLMH	ENSG00000108578	-0.368	2.32e-09	4.13146e-05
CASP2	ENSG00000106144	-0.339	2.37e-09	4.2205e-05
ATP5B	ENSG00000110955	-0.119	2.4e-09	4.27392e-05
RPS6KB1	ENSG00000108443	-0.588	2.44e-09	4.34515e-05
RPS14	ENSG00000164587	0.205	2.46e-09	4.38077e-05
CD81	ENSG00000110651	0.246	2.48e-09	4.41638e-05
FAM178A	ENSG00000119906	-0.564	2.54e-09	4.52323e-05
PDIA6	ENSG00000143870	0.19	2.54e-09	4.52323e-05
PROSC	ENSG00000147471	-0.547	2.55e-09	4.54104e-05
HIPK1	ENSG00000163349	-0.422	2.66e-09	4.73693e-05
RRN3	ENSG00000085721	-0.452	2.7e-09	4.80816e-05
FAM44A	ENSG00000038219	-0.33	2.83e-09	5.03966e-05
NVL	ENSG00000143748	-0.281	2.84e-09	5.05747e-05
RPS4X	ENSG00000198034	-0.207	2.85e-09	5.07528e-05
B1P2N6	ENSG00000133961	-0.496	2.91e-09	5.18213e-05
KIAA0562	ENSG00000116198	-0.374	2.94e-09	5.23555e-05
DZIP3	ENSG00000198919	-0.465	3.05e-09	5.43144e-05
QSER1	ENSG00000060749	-0.413	3.08e-09	5.48486e-05
A6NI12	ENSG00000139496	-0.467	3.1e-09	5.52048e-05
RAN	ENSG00000132341	-0.421	3.13e-09	5.5739e-05
KIAA1078	ENSG00000118200	-0.422	3.23e-09	5.75198e-05
RTCD1	ENSG00000137996	-0.614	3.24e-09	5.76979e-05
A7E2X1	ENSG00000175175	-0.636	3.28e-09	5.84102e-05
B2RTR3	ENSG00000104093	-0.616	3.3e-09	5.87664e-05
ERGIC3	ENSG00000125991	0.247	3.34e-09	5.94787e-05
RRBP1	ENSG00000125844	0.253	3.36e-09	5.98349e-05
AIB3	ENSG00000198646	-0.327	3.38e-09	6.0191e-05
HELLS	ENSG00000119969	-0.497	3.4e-09	6.05472e-05
DYNC1LI2	ENSG00000135720	-0.33	3.45e-09	6.14376e-05
MCAF1	ENSG00000171681	-0.518	3.63e-09	6.4643e-05
USP33	ENSG00000077254	-0.442	3.69e-09	6.57115e-05
FBXO5	ENSG00000112029	-0.516	3.74e-09	6.66019e-05
ZFP106	ENSG00000103994	-0.343	3.81e-09	6.78485e-05
BTBD1	ENSG00000064726	-0.361	3.87e-09	6.8917e-05
C12orf11	ENSG00000064102	-0.477	3.93e-09	6.99854e-05
FAR1	ENSG00000197601	-0.473	3.94e-09	7.01635e-05
KRIT1	ENSG00000001631	-0.749	3.98e-09	7.08758e-05
IDE	ENSG00000119912	-0.449	4e-09	7.1232e-05
WDR19	ENSG00000157796	-0.719	4.06e-09	7.23005e-05
CLASP2	ENSG00000163539	-0.336	4.07e-09	7.24786e-05
CSNK1A1	ENSG00000113712	-0.308	4.08e-09	7.26566e-05
SFRS14	ENSG00000064607	-0.262	4.12e-09	7.3369e-05
NDUFA13	ENSG00000186010	0.346	4.13e-09	7.3547e-05
MIB1	ENSG00000101752	-0.331	4.22e-09	7.51498e-05
PTMA	ENSG00000187514	0.251	4.24e-09	7.55059e-05
TRN	ENSG00000083312	-0.332	4.27e-09	7.60402e-05
MAVS	ENSG00000088888	-0.347	4.28e-09	7.62182e-05
USP16	ENSG00000156256	-0.431	4.42e-09	7.87114e-05
NOG1	ENSG00000107937	-0.233	4.51e-09	8.03141e-05
RBM12B	ENSG00000183808	-0.653	4.56e-09	8.12045e-05
VPS41	ENSG00000006715	-0.527	4.62e-09	8.2273e-05
JOSD3	ENSG00000166012	-0.511	4.76e-09	8.47661e-05
YTHDF2	ENSG00000198492	-0.333	4.91e-09	8.74373e-05
ZNF644	ENSG00000122482	-0.526	4.92e-09	8.76154e-05
FAM120A	ENSG00000048828	-0.287	5.13e-09	9.1355e-05
E2F7	ENSG00000165891	-0.527	5.22e-09	9.29578e-05
AKIRIN1	ENSG00000174574	-0.42	5.24e-09	9.33139e-05
C6orf108	ENSG00000112667	0.406	5.29e-09	9.42043e-05
ICLN	ENSG00000074201	-0.505	5.34e-09	9.50947e-05
TMF1	ENSG00000144747	-0.47	5.41e-09	9.63413e-05
JHDM1D	ENSG00000006459	-0.65	5.51e-09	9.81221e-05
PHF20L1	ENSG00000129292	-0.458	5.58e-09	9.93686e-05
RES4-25	ENSG00000087269	-0.159	5.71e-09	0.000101684
KMT2C	ENSG00000055609	-0.275	5.76e-09	0.000102574
KIAA1429	ENSG00000164944	-0.351	6.02e-09	0.000107204
WDFY3	ENSG00000163625	-0.409	6.1e-09	0.000108629
PRPF18	ENSG00000165630	-0.721	6.12e-09	0.000108985
CHD8	ENSG00000100888	-0.192	6.65e-09	0.000118423
PPM1D	ENSG00000170836	-0.489	6.68e-09	0.000118957
SRP54	ENSG00000100883	-0.513	6.69e-09	0.000119136
KIF24	ENSG00000186638	-0.445	6.9e-09	0.000122875
LMNB1	ENSG00000113368	-0.203	7.08e-09	0.000126081
CXorf57	ENSG00000147231	-0.395	7.08e-09	0.000126081
IFT74	ENSG00000096872	-0.99	7.09e-09	0.000126259
ZYG11B	ENSG00000162378	-0.523	7.12e-09	0.000126793
ANAPC7	ENSG00000196510	-0.295	7.18e-09	0.000127861
CCDC117	ENSG00000159873	-0.418	7.21e-09	0.000128396
FNBP1L	ENSG00000137942	-0.756	7.28e-09	0.000129642
DEF	ENSG00000117597	-0.421	7.31e-09	0.000130176
RINT1	ENSG00000135249	-0.554	7.55e-09	0.00013445
ANLN	ENSG00000011426	-0.316	7.58e-09	0.000134985
ZNF654	ENSG00000175105	-0.979	7.62e-09	0.000135697
DJBP	ENSG00000186976	-1.1	7.64e-09	0.000136053
MDK	ENSG00000110492	0.337	7.79e-09	0.000138724
A8K8Q8	ENSG00000156931	-0.657	7.85e-09	0.000139793
ZWILCH	ENSG00000174442	-0.556	7.97e-09	0.00014193
NUFIP2	ENSG00000108256	-0.313	8.03e-09	0.000142998
BLZF1	ENSG00000117475	-0.796	8.05e-09	0.000143354
A8MTM6	ENSG00000126787	-0.4	8.06e-09	0.000143532
ZNF473	ENSG00000142528	-0.447	8.26e-09	0.000147094
MAP3K4	ENSG00000085511	-0.416	8.55e-09	0.000152258
ZNF207	ENSG00000010244	-0.277	8.83e-09	0.000157245
MNAB	ENSG00000165204	-0.414	8.99e-09	0.000160094
BRE1A	ENSG00000155827	-0.303	9e-09	0.000160272
SCYL3	ENSG00000000457	-0.723	9.23e-09	0.000164368
PTK7	ENSG00000112655	0.362	9.37e-09	0.000166861
UTP14A	ENSG00000156697	-0.355	9.43e-09	0.000167929
CRNKL1	ENSG00000101343	-0.447	9.66e-09	0.000172025
GSTP1	ENSG00000084207	0.244	1.02e-08	0.000181642
ODC1	ENSG00000115758	-0.155	1.03e-08	0.000183422
ACTB	ENSG00000075624	-0.144	1.08e-08	0.000192326
WAC	ENSG00000095787	-0.3	1.09e-08	0.000194107
RB1CC1	ENSG00000023287	-0.415	1.12e-08	0.00019945
SHQ1	ENSG00000144736	-0.54	1.14e-08	0.000203011
AKAP11	ENSG00000023516	-0.483	1.17e-08	0.000208354
GNPAT	ENSG00000116906	-0.386	1.2e-08	0.000213696
KIAA0256	ENSG00000138593	-0.752	1.23e-08	0.000219038
MPHOSPH9	ENSG00000051825	-0.551	1.25e-08	0.0002226
FRYL	ENSG00000075539	-0.635	1.26e-08	0.000224381
IFT81	ENSG00000122970	-0.67	1.26e-08	0.000224381
JUN	ENSG00000177606	-0.16	1.28e-08	0.000227942
RPRD2	ENSG00000163125	-0.342	1.3e-08	0.000231504
RNGTT	ENSG00000111880	-0.592	1.32e-08	0.000235066
SSA2	ENSG00000116747	-0.574	1.33e-08	0.000236846
ZNF330	ENSG00000109445	-0.459	1.36e-08	0.000242189
MAK16	ENSG00000198042	-0.664	1.36e-08	0.000242189
DMXL1	ENSG00000172869	-0.604	1.39e-08	0.000247531
C5orf41	ENSG00000164463	-1.03	1.4e-08	0.000249312
DROSHA	ENSG00000113360	-0.283	1.44e-08	0.000256435
TCF12	ENSG00000140262	-0.6	1.47e-08	0.000261778
HMG20B	ENSG00000064961	0.318	1.51e-08	0.000268901
RBBP5	ENSG00000117222	-0.437	1.57e-08	0.000279586
RAB3GAP1	ENSG00000115839	-0.328	1.58e-08	0.000281366
HDGF	ENSG00000143321	0.148	1.62e-08	0.00028849
CLK1	ENSG00000013441	-0.565	1.72e-08	0.000306298
SNRPF	ENSG00000139343	-0.813	1.74e-08	0.000309859
XPO4	ENSG00000132953	-0.467	1.77e-08	0.000315202
ZAK	ENSG00000091436	-0.599	1.79e-08	0.000318763
RAD21	ENSG00000164754	-0.283	1.79e-08	0.000318763
ZNHIT6	ENSG00000117174	-0.34	1.85e-08	0.000329448
ORC2L	ENSG00000115942	-0.587	1.86e-08	0.000331229
ABCF2	ENSG00000033050	-0.212	1.89e-08	0.000336571
MAP3K7IP3	ENSG00000157625	-0.597	1.93e-08	0.000343694
ATP6V1B2	ENSG00000147416	-0.379	1.98e-08	0.000352598
RCOR1	ENSG00000089902	-0.451	2.04e-08	0.000363283
UBXN2B	ENSG00000215114	-0.792	2.07e-08	0.000368626
ANKRD28	ENSG00000206560	-0.426	2.08e-08	0.000370406
MDM1	ENSG00000111554	-0.819	2.09e-08	0.000372187
ATG3	ENSG00000144848	-0.506	2.13e-08	0.00037931
FAF1	ENSG00000185104	-0.284	2.13e-08	0.00037931
CDKN2AIP	ENSG00000168564	-0.539	2.18e-08	0.000388214
OSBPL11	ENSG00000144909	-0.465	2.23e-08	0.000397118
SIK3	ENSG00000160584	-0.404	2.32e-08	0.000413146
HNRNPD	ENSG00000138668	0.121	2.42e-08	0.000430954
PRPF4	ENSG00000136875	-0.29	2.44e-08	0.000434515
GTF3C3	ENSG00000119041	-0.4	2.45e-08	0.000436296
SAMHD1	ENSG00000101347	-0.539	2.46e-08	0.000438077
USP7	ENSG00000187555	-0.239	2.46e-08	0.000438077
CENPB	ENSG00000125817	0.268	2.56e-08	0.000455885
ZNF512	ENSG00000243943	-0.387	2.56e-08	0.000455885
ZNF664	ENSG00000179195	-0.285	2.61e-08	0.000464789
KIAA0648	ENSG00000121892	-0.361	2.62e-08	0.00046657
DLG1	ENSG00000075711	-0.537	2.63e-08	0.00046835
XPO5	ENSG00000124571	-0.207	2.64e-08	0.000470131
PCNT	ENSG00000160299	-0.174	2.69e-08	0.000479035
CCDC76	ENSG00000122435	-0.739	2.84e-08	0.000505747
KIF18A	ENSG00000121621	-0.634	3.2e-08	0.000569856
CCNG1	ENSG00000113328	-0.399	3.22e-08	0.000573418
OXSR1	ENSG00000172939	-0.306	3.26e-08	0.000580541
LRPAP1	ENSG00000163956	0.227	3.28e-08	0.000584102
A8MVQ3	ENSG00000110619	-0.247	3.4e-08	0.000605472
HNRNPF	ENSG00000169813	-0.16	3.41e-08	0.000607253
ERCC4	ENSG00000175595	-0.578	3.42e-08	0.000609034
A7XZY7	ENSG00000205726	-0.345	3.48e-08	0.000619718
ADNP	ENSG00000101126	-0.302	3.66e-08	0.000651773
PDZD8	ENSG00000165650	-0.351	3.66e-08	0.000651773
TTC19	ENSG00000011295	-0.388	3.75e-08	0.0006678
TTLL4	ENSG00000135912	-0.367	3.77e-08	0.000671362
HNRNPM	ENSG00000099783	-0.108	3.81e-08	0.000678485
EXOD1	ENSG00000196678	-0.738	3.87e-08	0.00068917
NAT10	ENSG00000135372	-0.202	3.9e-08	0.000694512
CFL1	ENSG00000172757	0.18	3.91e-08	0.000696293
DICER1	ENSG00000100697	-0.306	3.97e-08	0.000706978
XPOT	ENSG00000184575	-0.553	4.01e-08	0.000714101
NEU1	ENSG00000184494	-0.377	4.11e-08	0.000731909
COASTER	ENSG00000112200	-0.583	4.14e-08	0.000737251
GTF2H1	ENSG00000110768	-0.473	4.16e-08	0.000740813
STT3B	ENSG00000163527	-0.354	4.16e-08	0.000740813
SLC25A3	ENSG00000075415	-0.198	4.34e-08	0.000772867
ACOX1	ENSG00000161533	-0.456	4.44e-08	0.000790675
AATF	ENSG00000108270	-0.23	4.51e-08	0.000803141
SETX	ENSG00000107290	-0.357	4.58e-08	0.000815606
SERINC1	ENSG00000111897	-0.316	4.75e-08	0.00084588
GLUT1	ENSG00000117394	0.397	4.8e-08	0.000854784
BRWD1	ENSG00000185658	-0.548	5.05e-08	0.000899304
AEN	ENSG00000181026	-0.222	5.13e-08	0.00091355
KIAA0913	ENSG00000214655	-0.266	5.14e-08	0.000915331
INTS3	ENSG00000143624	-0.244	5.21e-08	0.000927797
AKAP9	ENSG00000127914	-0.43	5.33e-08	0.000949166
A6NM75	ENSG00000077157	-0.469	5.52e-08	0.000983002
CCDC104	ENSG00000163001	-0.691	5.69e-08	0.00101328
EML4	ENSG00000143924	-0.364	5.7e-08	0.00101506
BUD31	ENSG00000106245	-0.305	5.73e-08	0.0010204
PPTC7	ENSG00000196850	-0.571	5.8e-08	0.00103286
PAIP2	ENSG00000120727	-0.483	5.82e-08	0.00103643
EIF2B	ENSG00000125977	-0.609	5.9e-08	0.00105067
SF3A1	ENSG00000099995	-0.154	6.08e-08	0.00108273
A4D230	ENSG00000126870	-0.369	6.22e-08	0.00110766
SEC62	ENSG00000008952	-0.32	6.26e-08	0.00111478
ZC3H11A	ENSG00000058673	-0.392	6.34e-08	0.00112903
KLHL23	ENSG00000213160	-0.667	6.51e-08	0.0011593
GADD45GIP1	ENSG00000179271	0.352	6.57e-08	0.00116999
RTTN	ENSG00000176225	-0.586	6.72e-08	0.0011967
KIAA0196	ENSG00000164961	-0.414	6.98e-08	0.001243
C17orf90	ENSG00000204237	0.509	6.98e-08	0.001243
EGFL7	ENSG00000172889	1.05	7.16e-08	0.00127505
RPAP3	ENSG00000005175	-0.554	7.2e-08	0.00128218
YWHAB	ENSG00000166913	-0.204	7.27e-08	0.00129464
COG2	ENSG00000135775	-0.32	7.34e-08	0.00130711
KIAA1604	ENSG00000163510	-0.551	7.5e-08	0.0013356
HP1BP3	ENSG00000127483	-0.246	7.62e-08	0.00135697
TIMM23	ENSG00000138297	-0.548	7.8e-08	0.00138902
OCRL	ENSG00000122126	-0.35	7.85e-08	0.00139793
RAD23B	ENSG00000119318	-0.234	7.92e-08	0.00141039
SAFB2	ENSG00000130254	-0.18	8.06e-08	0.00143532
GPATCH8	ENSG00000186566	-0.234	8.12e-08	0.00144601
CHKB	ENSG00000100288	-0.38	8.17e-08	0.00145491
EIF3S2	ENSG00000084623	-0.173	8.36e-08	0.00148875
SNX27	ENSG00000143376	-0.414	8.48e-08	0.00151012
MRPL9	ENSG00000143436	-0.326	8.49e-08	0.0015119
FMR1	ENSG00000102081	-0.332	8.57e-08	0.00152615
TAF7	ENSG00000178913	-0.332	8.57e-08	0.00152615
IWS1	ENSG00000163166	-0.275	8.62e-08	0.00153505
SUZ12	ENSG00000178691	-0.464	8.7e-08	0.0015493
ZZZ3	ENSG00000036549	-0.366	8.74e-08	0.00155642
EIF3E	ENSG00000104408	-0.404	8.91e-08	0.00158669
STK38	ENSG00000112079	-0.623	9.26e-08	0.00164902
TUFM	ENSG00000178952	0.185	9.43e-08	0.00167929
TSN	ENSG00000211460	-0.334	9.53e-08	0.0016971
MBD4	ENSG00000129071	-0.641	9.58e-08	0.00170601
KIAA1219	ENSG00000170471	-0.359	9.58e-08	0.00170601
PRPF3	ENSG00000117360	-0.301	9.7e-08	0.00172738
CD2AP	ENSG00000198087	-0.53	9.7e-08	0.00172738
N4BP2L2	ENSG00000244754	-0.599	1e-07	0.0017808
KIAA0194	ENSG00000113716	-0.234	1.04e-07	0.00185203
BUB1B	ENSG00000156970	-0.328	1.06e-07	0.00188765
A8MSQ1	ENSG00000106443	-0.38	1.07e-07	0.00190546
ATP6V1E1	ENSG00000131100	-0.335	1.09e-07	0.00194107
USP38	ENSG00000170185	-0.498	1.11e-07	0.00197669
DHX29	ENSG00000067248	-0.441	1.2e-07	0.00213696
RYBP	ENSG00000163602	-0.395	1.21e-07	0.00215477
POLE3	ENSG00000148229	-0.249	1.23e-07	0.00219038
PSME3	ENSG00000131467	-0.185	1.26e-07	0.00224381
NPHP3	ENSG00000113971	-0.347	1.27e-07	0.00226162
MARK3	ENSG00000075413	-0.276	1.3e-07	0.00231504
USP48	ENSG00000090686	-0.359	1.3e-07	0.00231504
NUP43	ENSG00000120253	-0.317	1.31e-07	0.00233285
HNRPG	ENSG00000147274	-0.36	1.31e-07	0.00233285
C9orf55B	ENSG00000137145	-0.581	1.33e-07	0.00236846
COPB1	ENSG00000129083	-0.285	1.34e-07	0.00238627
DHX57	ENSG00000163214	-0.334	1.34e-07	0.00238627
TFCP2	ENSG00000135457	-0.414	1.35e-07	0.00240408
A0PJ51	ENSG00000101109	-0.349	1.39e-07	0.00247531
ARFGEF1	ENSG00000066777	-0.509	1.4e-07	0.00249312
ASCC3	ENSG00000112249	-0.375	1.4e-07	0.00249312
ST7L	ENSG00000007341	-0.603	1.43e-07	0.00254654
A8K541	ENSG00000134769	-0.485	1.44e-07	0.00256435
LUC7L2	ENSG00000146963	-0.156	1.46e-07	0.00259997
SENP6	ENSG00000112701	-0.435	1.47e-07	0.00261778
ZBTB21	ENSG00000173276	-0.353	1.47e-07	0.00261778
HJURP	ENSG00000123485	-0.339	1.48e-07	0.00263558
RABGGTB	ENSG00000137955	-0.377	1.51e-07	0.00268901
TCEAL4	ENSG00000133142	-0.3	1.54e-07	0.00274243
PRPF40A	ENSG00000196504	-0.249	1.54e-07	0.00274243
FKBP3	ENSG00000100442	-0.466	1.55e-07	0.00276024
HLA-A	ENSG00000206503	0.334	1.56e-07	0.00277805
HIVEP1	ENSG00000095951	-0.594	1.6e-07	0.00284928
MYST4	ENSG00000156650	-0.362	1.6e-07	0.00284928
PCNA	ENSG00000132646	-0.284	1.64e-07	0.00292051
A8KAG3	ENSG00000176915	-0.193	1.64e-07	0.00292051
A2RRB4	ENSG00000102908	-0.424	1.66e-07	0.00295613
RNF6	ENSG00000127870	-0.551	1.68e-07	0.00299174
EDC3	ENSG00000179151	-0.252	1.69e-07	0.00300955
A6NEW2	ENSG00000143379	-0.284	1.73e-07	0.00308078
XIAP	ENSG00000101966	-0.448	1.74e-07	0.00309859
DKFZp781D1223	ENSG00000154642	-0.768	1.74e-07	0.00309859
GOLGA3	ENSG00000090615	-0.248	1.76e-07	0.00313421
RNF219	ENSG00000152193	-0.625	1.78e-07	0.00316982
BBX	ENSG00000114439	-0.354	1.81e-07	0.00322325
LRP1	ENSG00000123384	0.453	1.83e-07	0.00325886
SHPRH	ENSG00000146414	-0.414	1.83e-07	0.00325886
DSN1	ENSG00000149636	-0.406	1.84e-07	0.00327667
PRKDC	ENSG00000121031	-0.0961	1.9e-07	0.00338352
MAP1LC3B	ENSG00000140941	-0.576	1.91e-07	0.00340133
MAGI3	ENSG00000081026	-0.529	1.92e-07	0.00341914
RPL34	ENSG00000109475	-0.547	1.92e-07	0.00341914
E2F8	ENSG00000129173	-0.463	1.95e-07	0.00347256
B1AMX4	ENSG00000196642	0.173	1.95e-07	0.00347256
ANKRD40	ENSG00000154945	-0.374	1.98e-07	0.00352598
GSTCD	ENSG00000138780	-0.496	1.99e-07	0.00354379
FLJ11506	ENSG00000103591	-0.335	2.01e-07	0.00357941
A8MTP9	ENSG00000141141	-0.422	2.04e-07	0.00363283
SFXN1	ENSG00000164466	-0.239	2.09e-07	0.00372187
SEC24A	ENSG00000113615	-0.521	2.11e-07	0.00375749
RAB3IP	ENSG00000127328	-0.679	2.11e-07	0.00375749
POFUT1	ENSG00000101346	0.274	2.14e-07	0.00381091
PKR2	ENSG00000114302	-0.289	2.14e-07	0.00381091
LIS1	ENSG00000007168	-0.255	2.19e-07	0.00389995
PTK2	ENSG00000169398	-0.368	2.2e-07	0.00391776
KIAA2032	ENSG00000120685	-0.394	2.24e-07	0.00398899
HMMR	ENSG00000072571	-0.354	2.27e-07	0.00404242
RPL12	ENSG00000197958	-0.506	2.29e-07	0.00407803
TSR1	ENSG00000167721	-0.203	2.3e-07	0.00409584
RPRD1A	ENSG00000141425	-0.246	2.32e-07	0.00413146
THUMPD3	ENSG00000134077	-0.36	2.33e-07	0.00414926
EVI5	ENSG00000067208	-0.678	2.34e-07	0.00416707
ITM2C	ENSG00000135916	0.293	2.34e-07	0.00416707
AFTPH	ENSG00000119844	-0.688	2.4e-07	0.00427392
CETN2	ENSG00000147400	-0.47	2.4e-07	0.00427392
PDCD6IP	ENSG00000170248	-0.267	2.41e-07	0.00429173
ATG2B	ENSG00000066739	-0.407	2.49e-07	0.00443419
CHD7	ENSG00000171316	-0.254	2.53e-07	0.00450542
ARHGEF12	ENSG00000196914	-0.224	2.55e-07	0.00454104
GDI2	ENSG00000057608	-0.343	2.57e-07	0.00457666
A4UHR0	ENSG00000005436	-0.65	2.59e-07	0.00461227
NPM1	ENSG00000181163	-0.398	2.59e-07	0.00461227
ATP6V1D	ENSG00000100554	-0.492	2.76e-07	0.00491501
MTR	ENSG00000116984	-0.2	2.84e-07	0.00505747
CTR9	ENSG00000198730	-0.278	2.9e-07	0.00516432
ISG20L2	ENSG00000143319	-0.355	2.99e-07	0.00532459
CENPI	ENSG00000102384	-0.752	3e-07	0.0053424
WBP11	ENSG00000084463	-0.329	3.01e-07	0.00536021
TRA2A	ENSG00000164548	-0.306	3.02e-07	0.00537802
SUPT6H	ENSG00000109111	-0.14	3.05e-07	0.00543144
DAAM1	ENSG00000100592	-0.628	3.09e-07	0.00550267
EXOC2	ENSG00000112685	-0.369	3.12e-07	0.0055561
ATP6V1C1	ENSG00000155097	-0.407	3.13e-07	0.0055739
LTBP4	ENSG00000090006	0.419	3.14e-07	0.00559171
LANCL1	ENSG00000115365	-0.495	3.15e-07	0.00560952
RAF1	ENSG00000132155	-0.2	3.15e-07	0.00560952
MLF1IP	ENSG00000151725	-0.46	3.23e-07	0.00575198
TMPO	ENSG00000120802	-0.247	3.25e-07	0.0057876
ADAM8	ENSG00000151651	-1.67	3.26e-07	0.00580541
SMYD4	ENSG00000186532	-0.392	3.32e-07	0.00591226
HDLBP	ENSG00000115677	-0.101	3.33e-07	0.00593006
RPP30	ENSG00000148688	-0.478	3.33e-07	0.00593006
EXOC1	ENSG00000090989	-0.547	3.36e-07	0.00598349
PPID	ENSG00000171497	-0.517	3.36e-07	0.00598349
LAMB1	ENSG00000091136	0.373	3.38e-07	0.0060191
A8K1L4	ENSG00000119471	-0.474	3.46e-07	0.00616157
RNF12	ENSG00000131263	-0.461	3.47e-07	0.00617938
CCDS31028	ENSG00000118873	-0.323	3.49e-07	0.00621499
NAT12	ENSG00000139977	-0.649	3.51e-07	0.00625061
SERBP1	ENSG00000142864	-0.251	3.55e-07	0.00632184
FTM	ENSG00000103494	-0.762	3.64e-07	0.00648211
QRICH2	ENSG00000129646	-1.12	3.68e-07	0.00655334
UBR7	ENSG00000012963	-0.362	3.72e-07	0.00662458
PHKB	ENSG00000102893	-0.462	3.72e-07	0.00662458
A8MYU0	ENSG00000032219	-0.604	3.79e-07	0.00674923
EPB41L5	ENSG00000115109	-0.517	3.8e-07	0.00676704
HSPA14	ENSG00000187522	-0.315	3.82e-07	0.00680266
C6orf167	ENSG00000146263	-0.5	3.84e-07	0.00683827
ATP5A1	ENSG00000152234	-0.176	3.87e-07	0.0068917
CEP110	ENSG00000119397	-0.504	3.99e-07	0.00710539
PHACTR4	ENSG00000204138	-0.299	4.04e-07	0.00719443
DCLRE1A	ENSG00000198924	-0.575	4.06e-07	0.00723005
G3BP2	ENSG00000138757	-0.196	4.16e-07	0.00740813
VTI1A	ENSG00000151532	-0.527	4.16e-07	0.00740813
DCP2	ENSG00000172795	-0.419	4.18e-07	0.00744374
EIF5A	ENSG00000132507	0.171	4.19e-07	0.00746155
HSPD1	ENSG00000144381	-0.323	4.19e-07	0.00746155
C10orf119	ENSG00000197771	-0.244	4.22e-07	0.00751498
ACTR3	ENSG00000115091	-0.323	4.25e-07	0.0075684
ATP2B1	ENSG00000070961	-0.381	4.26e-07	0.00758621
CLSTN1	ENSG00000171603	0.202	4.28e-07	0.00762182
CLK4	ENSG00000113240	-0.647	4.29e-07	0.00763963
MGC29891	ENSG00000143458	-0.817	4.35e-07	0.00774648
LARP7	ENSG00000174720	-0.403	4.35e-07	0.00774648
ARD1	ENSG00000113595	-0.678	4.36e-07	0.00776429
MYH15	ENSG00000144821	-1.46	4.39e-07	0.00781771
B2M	ENSG00000166710	-0.422	4.44e-07	0.00790675
CTNNB1	ENSG00000168036	-0.124	4.52e-07	0.00804922
CFL1	ENSG00000172757	0.168	4.62e-07	0.0082273
BMS1	ENSG00000165733	-0.211	4.7e-07	0.00836976
LOC23117	ENSG00000137634	-0.577	4.71e-07	0.00838757
RFC5	ENSG00000111445	-0.29	4.76e-07	0.00847661
CCDC93	ENSG00000125633	-0.335	4.76e-07	0.00847661
SAFB	ENSG00000160633	-0.145	4.81e-07	0.00856565
CPSF5	ENSG00000167005	-0.35	4.81e-07	0.00856565
LUC7L	ENSG00000007392	-0.281	4.89e-07	0.00870811
APPL1	ENSG00000157500	-0.378	4.98e-07	0.00886838
JOSD1	ENSG00000100221	-0.308	5.06e-07	0.00901085
AGPAT2	ENSG00000169692	0.539	5.08e-07	0.00904646
CCDC138	ENSG00000163006	-0.707	5.09e-07	0.00906427
RAB7A	ENSG00000075785	-0.208	5.1e-07	0.00908208
PUM2	ENSG00000055917	-0.368	5.14e-07	0.00915331
KAISO	ENSG00000177485	-0.495	5.17e-07	0.00920674
SEPT11	ENSG00000138758	-0.244	5.44e-07	0.00968755
NSF	ENSG00000073969	-0.39	5.5e-07	0.0097944
SHCBP1	ENSG00000171241	-0.401	5.54e-07	0.00986563
PTGES3	ENSG00000110958	-0.379	5.58e-07	0.00993686
ARIH1	ENSG00000166233	-0.273	5.62e-07	0.0100081
C13orf34	ENSG00000136122	-0.64	5.64e-07	0.0100437
TRIM44	ENSG00000166326	-0.336	5.65e-07	0.0100615
TNKS	ENSG00000173273	-0.361	5.68e-07	0.0101149
SF1	ENSG00000168066	-0.125	5.7e-07	0.0101506
C20orf199	ENSG00000177410	-0.527	5.85e-07	0.0104177
WHDC1	ENSG00000156232	-0.462	5.98e-07	0.0106492
FRS2	ENSG00000166225	-0.618	6e-07	0.0106848
GANAB	ENSG00000089597	0.119	6.08e-07	0.0108273
PPP1R14A	ENSG00000167641	0.947	6.1e-07	0.0108629
MRPL15	ENSG00000137547	-0.418	6.22e-07	0.0110766
CTSD	ENSG00000117984	0.231	6.31e-07	0.0112368
CIZ1	ENSG00000148337	-0.218	6.32e-07	0.0112547
ZNF485	ENSG00000198298	-2.03	6.35e-07	0.0113081
PABPC3	ENSG00000151846	-0.238	6.39e-07	0.0113793
CKB	ENSG00000166165	0.0998	6.43e-07	0.0114505
KIAA2016	ENSG00000146426	-0.453	6.46e-07	0.011504
DHC1B	ENSG00000187240	-0.348	6.48e-07	0.0115396
MPHOSPH10	ENSG00000124383	-0.414	6.6e-07	0.0117533
TMED9	ENSG00000184840	0.191	6.8e-07	0.0121094
PHF20	ENSG00000025293	-0.395	6.85e-07	0.0121985
PLCL2	ENSG00000154822	-0.736	6.97e-07	0.0124122
DHX33	ENSG00000005100	-0.27	7e-07	0.0124656
NID1	ENSG00000116962	0.214	7.05e-07	0.0125546
A1L491	ENSG00000138081	-0.592	7.08e-07	0.0126081
A6NIT8	ENSG00000104824	0.164	7.09e-07	0.0126259
A8MRA5	ENSG00000198554	-0.414	7.11e-07	0.0126615
SESTD1	ENSG00000187231	-0.584	7.12e-07	0.0126793
PIAS1	ENSG00000033800	-0.627	7.14e-07	0.0127149
PDIA4	ENSG00000155660	0.143	7.14e-07	0.0127149
TRIP4	ENSG00000103671	-0.675	7.28e-07	0.0129642
ASXL2	ENSG00000143970	-0.356	7.3e-07	0.0129998
FAM179B	ENSG00000198718	-0.617	7.33e-07	0.0130533
INTS6	ENSG00000102786	-0.619	7.47e-07	0.0133026
GBF1	ENSG00000107862	-0.184	7.47e-07	0.0133026
A7UKY0	ENSG00000135679	-0.449	7.51e-07	0.0133738
HIPK3	ENSG00000110422	-0.655	7.53e-07	0.0134094
TTC27	ENSG00000018699	-0.416	7.62e-07	0.0135697
NDUFB8	ENSG00000166136	0.233	7.77e-07	0.0138368
MTMR1	ENSG00000063601	-0.285	7.83e-07	0.0139437
B2RNV3	ENSG00000153317	-0.435	7.97e-07	0.014193
DHCR7	ENSG00000172893	0.246	8.07e-07	0.0143711
ZNF422	ENSG00000165512	-0.244	8.08e-07	0.0143889
IPO13	ENSG00000117408	-0.365	8.12e-07	0.0144601
RECQL	ENSG00000004700	-0.535	8.16e-07	0.0145313
ASNS	ENSG00000070669	-0.27	8.19e-07	0.0145848
EXOC8	ENSG00000116903	-0.331	8.21e-07	0.0146204
HRAS	ENSG00000174775	0.348	8.37e-07	0.0149053
KNTC1	ENSG00000184445	-0.362	8.37e-07	0.0149053
POLR1E	ENSG00000137054	-0.391	8.38e-07	0.0149231
DARS	ENSG00000115866	-0.268	8.39e-07	0.0149409
GCLC	ENSG00000001084	-0.572	8.43e-07	0.0150121
PRPF38A	ENSG00000134748	-0.338	8.48e-07	0.0151012
TXLNA	ENSG00000084652	-0.157	8.53e-07	0.0151902
ZBTB11	ENSG00000066422	-0.423	8.59e-07	0.0152971
PLSI	ENSG00000120756	-0.717	8.59e-07	0.0152971
SRBD1	ENSG00000068784	-0.475	8.63e-07	0.0153683
BACH1	ENSG00000156273	-0.505	8.68e-07	0.0154573
RPL23	ENSG00000125691	-0.25	8.71e-07	0.0155108
ESCO2	ENSG00000171320	-0.792	8.74e-07	0.0155642
ATXN2L	ENSG00000168488	-0.194	8.89e-07	0.0158313
RAB11A	ENSG00000103769	-0.436	8.9e-07	0.0158491
MGCRACGAP	ENSG00000161800	-0.325	8.9e-07	0.0158491
NARG1L	ENSG00000172766	-0.608	9.3e-07	0.0165614
TLE4	ENSG00000106829	-0.261	9.44e-07	0.0168108
ZBTB2	ENSG00000181472	-0.45	9.46e-07	0.0168464
KIAA0305	ENSG00000039319	-0.589	9.51e-07	0.0169354
C14orf125	ENSG00000129493	-0.573	9.53e-07	0.016971
C9orf97	ENSG00000136925	-0.454	9.53e-07	0.016971
SIKE1	ENSG00000052723	-0.43	9.62e-07	0.0171313
HNRNPA1	ENSG00000135486	-0.328	9.95e-07	0.017719
TUBGCP6	ENSG00000128159	-0.243	1.03e-06	0.0183422
BAT2	ENSG00000204469	-0.0921	1.04e-06	0.0185203
SLC4A1AP	ENSG00000163798	-0.429	1.05e-06	0.0186984
ME2	ENSG00000082212	-0.712	1.06e-06	0.0188765
HSD17B4	ENSG00000133835	-0.306	1.06e-06	0.0188765
WWC2	ENSG00000151718	-0.392	1.06e-06	0.0188765
NUB1	ENSG00000013374	-0.275	1.07e-06	0.0190546
GLD2	ENSG00000164329	-0.624	1.07e-06	0.0190546
GOPC	ENSG00000047932	-0.376	1.08e-06	0.0192326
TREX1	ENSG00000213689	-0.462	1.09e-06	0.0194107
UBE3C	ENSG00000009335	-0.176	1.11e-06	0.0197669
KIAA0020	ENSG00000080608	-0.512	1.12e-06	0.019945
CASC5	ENSG00000137812	-0.525	1.12e-06	0.019945
A4D2E6	ENSG00000087087	-0.107	1.13e-06	0.020123
NAPB	ENSG00000125814	-0.845	1.14e-06	0.0203011
VARS	ENSG00000096171	-0.153	1.16e-06	0.0206573
CCDC52	ENSG00000163611	-0.553	1.18e-06	0.0210134
MIER1	ENSG00000198160	-0.445	1.2e-06	0.0213696
PRDX1	ENSG00000117450	-0.211	1.21e-06	0.0215477
CCNY	ENSG00000108100	-0.429	1.23e-06	0.0219038
TTC26	ENSG00000105948	-0.631	1.24e-06	0.0220819
MYO9A	ENSG00000066933	-0.449	1.25e-06	0.02226
KIAA0586	ENSG00000100578	-0.438	1.25e-06	0.02226
CCDS11074	ENSG00000167842	-0.443	1.26e-06	0.0224381
SDCCAG8	ENSG00000054282	-0.436	1.27e-06	0.0226162
GZF1	ENSG00000125812	-0.413	1.29e-06	0.0229723
NOM1	ENSG00000146909	-0.227	1.31e-06	0.0233285
ZNF274	ENSG00000171606	-0.472	1.32e-06	0.0235066
NDUFS6	ENSG00000145494	0.331	1.34e-06	0.0238627
C20orf199	ENSG00000177410	-0.506	1.34e-06	0.0238627
STARD7	ENSG00000084090	-0.155	1.36e-06	0.0242189
PB1	ENSG00000163939	-0.232	1.36e-06	0.0242189
MPDZ	ENSG00000107186	-0.441	1.38e-06	0.024575
A8K3N1	ENSG00000141295	0.566	1.39e-06	0.0247531
UNG	ENSG00000076248	-0.25	1.4e-06	0.0249312
CHCHD2	ENSG00000106153	-0.497	1.41e-06	0.0251093
NEK1	ENSG00000137601	-0.497	1.41e-06	0.0251093
A7YIK0	ENSG00000137710	-0.398	1.42e-06	0.0252874
ALKBH8	ENSG00000137760	-0.638	1.44e-06	0.0256435
INTS4	ENSG00000149262	-0.609	1.44e-06	0.0256435
FOXO1	ENSG00000150907	-0.609	1.44e-06	0.0256435
POLR2C	ENSG00000102978	-0.299	1.47e-06	0.0261778
ISYNA1	ENSG00000105655	0.3	1.47e-06	0.0261778
PIKFYVE	ENSG00000115020	-0.399	1.47e-06	0.0261778
BBS7	ENSG00000138686	-0.547	1.49e-06	0.0265339
A2RRP1	ENSG00000151779	-0.345	1.49e-06	0.0265339
LATS1	ENSG00000131023	-0.389	1.5e-06	0.026712
KIF20A	ENSG00000112984	-0.276	1.51e-06	0.0268901
A8K2M7	ENSG00000174485	-0.616	1.53e-06	0.0272462
VPS54	ENSG00000143952	-0.632	1.55e-06	0.0276024
AKAP13	ENSG00000170776	-0.298	1.55e-06	0.0276024
PHAX	ENSG00000164902	-0.456	1.57e-06	0.0279586
B0V0L9	ENSG00000227314	-0.529	1.58e-06	0.0281366
MICAL3	ENSG00000243156	-0.374	1.64e-06	0.0292051
DKC1	ENSG00000130826	-0.15	1.67e-06	0.0297394
SPT5H	ENSG00000196235	-0.146	1.67e-06	0.0297394
PRIM2	ENSG00000146143	-0.584	1.71e-06	0.0304517
CWC15	ENSG00000150316	-0.429	1.75e-06	0.031164
CEP192	ENSG00000101639	-0.481	1.77e-06	0.0315202
GAS1	ENSG00000180447	0.442	1.79e-06	0.0318763
YRDC	ENSG00000196449	-0.436	1.81e-06	0.0322325
LONP2	ENSG00000102910	-0.336	1.82e-06	0.0324106
CASP8AP2	ENSG00000118412	-0.45	1.85e-06	0.0329448
PIK3R3	ENSG00000117461	-0.431	1.86e-06	0.0331229
GALNT2	ENSG00000143641	0.185	1.86e-06	0.0331229
C5orf51	ENSG00000205765	-0.559	1.86e-06	0.0331229
MBTD1	ENSG00000011258	-0.482	1.89e-06	0.0336571
UIMC1	ENSG00000087206	-0.283	1.89e-06	0.0336571
CEP78	ENSG00000148019	-0.437	1.95e-06	0.0347256
AP2B1	ENSG00000006125	-0.219	1.96e-06	0.0349037
FZD8	ENSG00000177283	0.816	1.96e-06	0.0349037
RBL1	ENSG00000080839	-0.539	2e-06	0.035616
GTF2I	ENSG00000077809	-0.267	2.01e-06	0.0357941
MCM3	ENSG00000112118	-0.117	2.01e-06	0.0357941
PAXIP1	ENSG00000157212	-0.327	2.01e-06	0.0357941
PDS5B	ENSG00000083642	-0.389	2.05e-06	0.0365064
WDR36	ENSG00000134987	-0.402	2.06e-06	0.0366845
MTHFD2	ENSG00000065911	-0.302	2.07e-06	0.0368626
PUS7	ENSG00000091127	-0.374	2.07e-06	0.0368626
NCOA5	ENSG00000124160	-0.258	2.08e-06	0.0370406
B0V2L2	ENSG00000198563	-0.103	2.12e-06	0.037753
RBM22	ENSG00000086589	-0.326	2.13e-06	0.037931
C14orf119	ENSG00000179933	-0.584	2.14e-06	0.0381091
A2RRP9	ENSG00000173889	-0.397	2.17e-06	0.0386434
FBXO9	ENSG00000112146	-0.359	2.18e-06	0.0388214
MRPL1	ENSG00000169288	-0.714	2.18e-06	0.0388214
TSPYL1	ENSG00000189241	-0.218	2.21e-06	0.0393557
MRPS35	ENSG00000061794	-0.55	2.22e-06	0.0395338
MTCH2	ENSG00000109919	-0.348	2.24e-06	0.0398899
POLH	ENSG00000170734	-0.414	2.3e-06	0.0409584
SEMAI	ENSG00000168758	0.565	2.34e-06	0.0416707
NUP210	ENSG00000132182	0.157	2.35e-06	0.0418488
SMAD2	ENSG00000175387	-0.574	2.35e-06	0.0418488
KLHL18	ENSG00000114648	-0.295	2.39e-06	0.0425611
MAP3K1	ENSG00000095015	-0.585	2.41e-06	0.0429173
HNRPQ	ENSG00000135316	-0.225	2.41e-06	0.0429173
MED15	ENSG00000099917	-0.266	2.43e-06	0.0432734
ABCB7	ENSG00000131269	-0.449	2.45e-06	0.0436296
XPO6	ENSG00000169180	-0.173	2.46e-06	0.0438077
GUF1	ENSG00000151806	-0.543	2.47e-06	0.0439858
COPS4	ENSG00000138663	-0.402	2.5e-06	0.04452
YIF1B	ENSG00000167645	0.468	2.52e-06	0.0448762
CCNK	ENSG00000090061	-0.308	2.54e-06	0.0452323
B4GALNT4	ENSG00000182272	0.67	2.58e-06	0.0459446
CCNT1	ENSG00000129315	-0.452	2.6e-06	0.0463008
PGM3	ENSG00000013375	-0.546	2.62e-06	0.046657
KCTD20	ENSG00000112078	-0.3	2.62e-06	0.046657
FBL	ENSG00000105202	0.126	2.65e-06	0.0471912
GPATCH4	ENSG00000160818	-0.145	2.66e-06	0.0473693
EST1A	ENSG00000070366	-0.247	2.68e-06	0.0477254
TTF1	ENSG00000125482	-0.377	2.72e-06	0.0484378
SP3	ENSG00000172845	-0.482	2.75e-06	0.048972
MYST3	ENSG00000083168	-0.217	2.76e-06	0.0491501
PFN1	ENSG00000108518	0.17	2.79e-06	0.0496843
UHRF1BP1L	ENSG00000111647	-0.571	2.79e-06	0.0496843

## Sheet: siRNA_DE_p
Gene	Ensembl_gene	lfc	P	P_bonf
HNRNPM	ENSG00000099783	-0.764	7.91e-283	1.3606e-278
AMOT	ENSG00000126016	0.669	1.29e-217	2.21893e-213
SMC1A	ENSG00000072501	0.439	7.03e-133	1.20923e-128
ANKRD33	ENSG00000167612	0.901	1.34e-126	2.30493e-122
PARP1	ENSG00000143799	0.332	2.01e-125	3.4574e-121
TAF15	ENSG00000172660	0.427	7.61e-113	1.309e-108
NCL	ENSG00000115053	0.239	2.12e-107	3.64661e-103
PRPF8	ENSG00000174231	0.297	1.58e-96	2.71776e-92
RPS6	ENSG00000137154	0.385	2.98e-96	5.1259e-92
RBBP7	ENSG00000102054	0.597	8.86e-87	1.52401e-82
APP	ENSG00000142192	0.469	4.69e-86	8.06727e-82
RBM25	ENSG00000119707	0.489	5.95e-77	1.02346e-72
STMN1	ENSG00000117632	0.66	4.3e-73	7.39643e-69
ACTB	ENSG00000075624	-0.281	4.03e-68	6.932e-64
AKAP12	ENSG00000131016	0.577	1.4e-58	2.40814e-54
PLS3	ENSG00000102024	0.405	2.55e-58	4.38625e-54
CALR	ENSG00000179218	0.257	1.27e-57	2.18453e-53
EEF2	ENSG00000167658	0.129	8.4e-56	1.44488e-51
DEK	ENSG00000124795	0.672	2.23e-55	3.83582e-51
MYH10	ENSG00000133026	0.329	1.19e-53	2.04692e-49
RPL5	ENSG00000122406	0.694	4.23e-52	7.27602e-48
HNRNPA0	ENSG00000177733	-0.519	2.47e-51	4.24865e-47
NRBP1	ENSG00000115216	0.891	3.04e-51	5.2291e-47
TPT1	ENSG00000133112	0.724	3.39e-49	5.83114e-45
HMGN5	ENSG00000198157	1.1	3.91e-48	6.72559e-44
PRKDC	ENSG00000121031	0.247	5.96e-48	1.02518e-43
SLC3A2	ENSG00000168003	-0.405	4.07e-47	7.00081e-43
HN1	ENSG00000189159	-0.261	5.16e-47	8.87572e-43
EIF5A	ENSG00000132507	-0.458	1.22e-43	2.09852e-39
CALM3	ENSG00000160014	0.332	1.01e-42	1.7373e-38
AEN	ENSG00000181026	-0.621	9.37e-42	1.61173e-37
SRSF2	ENSG00000161547	-0.51	9.8e-42	1.6857e-37
PPM1G	ENSG00000115241	0.348	5.93e-41	1.02002e-36
DNMT1	ENSG00000130816	0.286	2.19e-40	3.76702e-36
GPATCH4	ENSG00000160818	0.384	6.22e-40	1.0699e-35
SAPS3	ENSG00000110075	0.563	3.06e-39	5.26351e-35
AARS	ENSG00000090861	0.368	6.98e-39	1.20063e-34
SMC3	ENSG00000108055	0.619	3.44e-38	5.91714e-34
LPCAT1	ENSG00000153395	0.58	5.12e-38	8.80691e-34
TIM	ENSG00000111602	0.451	7.16e-38	1.23159e-33
FNRB	ENSG00000150093	0.743	1.14e-37	1.96091e-33
B0AZS7	ENSG00000118482	0.722	1.66e-37	2.85537e-33
PABPC3	ENSG00000151846	0.574	4.28e-37	7.36203e-33
DDX21	ENSG00000165732	0.282	9.22e-37	1.58593e-32
BAT2D1	ENSG00000117523	0.244	1.68e-36	2.88977e-32
CCDC47	ENSG00000108588	0.448	4.92e-36	8.46289e-32
CLSTN1	ENSG00000171603	0.45	1.69e-35	2.90697e-31
BPTF	ENSG00000171634	0.452	1.7e-35	2.92417e-31
LUC7L2	ENSG00000146963	0.35	2.33e-35	4.00783e-31
IK	ENSG00000113141	0.641	2.68e-35	4.60987e-31
MKI67	ENSG00000148773	0.3	3.41e-35	5.86554e-31
DCTN1	ENSG00000204843	0.333	4.02e-35	6.9148e-31
HSP73	ENSG00000109971	0.351	7.61e-35	1.309e-30
ARHGDIA	ENSG00000141522	0.356	8.47e-35	1.45692e-30
GAPDH	ENSG00000111640	0.336	1.18e-34	2.02972e-30
SQSTM1	ENSG00000161011	-0.647	1.18e-34	2.02972e-30
DIAPH1	ENSG00000131504	0.352	1.67e-34	2.87257e-30
SNF2L4	ENSG00000127616	0.271	2.2e-33	3.78422e-29
FYCO1	ENSG00000163820	0.89	4.09e-33	7.03521e-29
GOLGA4	ENSG00000144674	0.684	4.42e-33	7.60284e-29
FAM101B	ENSG00000183688	-0.892	7.9e-32	1.35888e-27
HEXIM1	ENSG00000186834	-0.618	2.67e-31	4.59267e-27
EIF5	ENSG00000100664	-0.398	5.74e-31	9.87337e-27
CROP	ENSG00000108848	0.341	1.08e-30	1.85771e-26
MINK1	ENSG00000141503	0.573	1.21e-30	2.08132e-26
ARHGEF12	ENSG00000196914	0.468	3.32e-30	5.71073e-26
SMARCC2	ENSG00000139613	0.511	1.13e-29	1.94371e-25
ZNF768	ENSG00000169957	-0.427	1.99e-29	3.423e-25
HMGB2	ENSG00000164104	0.406	3.43e-29	5.89994e-25
SRPR	ENSG00000182934	0.427	6.13e-29	1.05442e-24
GOLIM4	ENSG00000173905	0.521	9.37e-29	1.61173e-24
CTCF	ENSG00000102974	0.488	1.95e-28	3.3542e-24
A8K0X1	ENSG00000122786	0.566	2.41e-28	4.14544e-24
SEPT2	ENSG00000168385	0.341	3.42e-28	5.88274e-24
RABEP1	ENSG00000029725	0.45	4.06e-28	6.98361e-24
PGK1	ENSG00000102144	0.42	5.42e-28	9.32294e-24
ZWINT	ENSG00000122952	-0.455	6e-28	1.03206e-23
A8K511	ENSG00000168906	-0.563	1.03e-27	1.7717e-23
XIST	ENSG00000229807	0.187	2.49e-27	4.28305e-23
MLL	ENSG00000118058	0.383	3.53e-27	6.07195e-23
EWSR1	ENSG00000182944	0.298	6.02e-27	1.0355e-22
EIF5B	ENSG00000158417	0.399	7.01e-27	1.20579e-22
GBF1	ENSG00000107862	0.389	7.22e-27	1.24191e-22
SULF2	ENSG00000196562	0.85	8.87e-27	1.52573e-22
EEF1A1	ENSG00000156508	1.12	2.57e-26	4.42066e-22
LYAR	ENSG00000145220	0.469	4.27e-26	7.34483e-22
WNK1	ENSG00000060237	0.379	8.54e-26	1.46897e-21
HNRPDL	ENSG00000152795	0.42	8.93e-26	1.53605e-21
ERLIN1	ENSG00000107566	0.793	1.35e-25	2.32213e-21
CXorf39	ENSG00000123575	0.602	1.53e-25	2.63175e-21
CKB	ENSG00000166165	-0.205	2.14e-25	3.68101e-21
NAP1L1	ENSG00000187109	0.562	2.17e-25	3.73262e-21
G3BP2	ENSG00000138757	0.375	2.29e-25	3.93903e-21
NDRG1	ENSG00000104419	-0.769	2.75e-25	4.73028e-21
PAF1	ENSG00000006712	0.424	3.19e-25	5.48712e-21
RAB5C	ENSG00000108774	0.446	4.59e-25	7.89526e-21
RANBP1	ENSG00000099901	0.601	1.29e-24	2.21893e-20
PPT1	ENSG00000131238	0.518	1.76e-24	3.02738e-20
EIF3A	ENSG00000107581	0.165	2.79e-24	4.79908e-20
JUN	ENSG00000177606	-0.308	2.99e-24	5.1431e-20
MLX	ENSG00000108788	0.7	3.43e-24	5.89994e-20
MRPL24	ENSG00000143314	0.728	4.69e-24	8.06727e-20
DHX40	ENSG00000108406	0.579	5.26e-24	9.04773e-20
WHSC1	ENSG00000109685	0.305	5.54e-24	9.52935e-20
H3F3B	ENSG00000132475	-0.454	6.44e-24	1.10774e-19
RPS19	ENSG00000105372	-0.363	1.17e-23	2.01252e-19
SR140	ENSG00000163714	0.395	1.21e-23	2.08132e-19
HNRPDL	ENSG00000152795	0.311	1.4e-23	2.40814e-19
YARS	ENSG00000134684	-0.261	3.39e-23	5.83114e-19
BAZ2A	ENSG00000076108	0.317	4.04e-23	6.9492e-19
PAPOLA	ENSG00000090060	0.451	4.68e-23	8.05007e-19
FLNA	ENSG00000196924	-0.193	5.63e-23	9.68416e-19
GDI1	ENSG00000203879	0.387	6.12e-23	1.0527e-18
DYNC1H1	ENSG00000197102	0.172	6.27e-23	1.0785e-18
TCERG1	ENSG00000113649	0.407	8.95e-23	1.53949e-18
TCEAL4	ENSG00000133142	0.494	1.37e-22	2.35654e-18
ATF3	ENSG00000162772	-0.585	1.96e-22	3.3714e-18
SNRPB	ENSG00000125835	-0.247	2.08e-22	3.57781e-18
RHOA	ENSG00000067560	0.237	3.74e-22	6.43317e-18
QARS	ENSG00000172053	0.352	6.41e-22	1.10258e-17
GNB2L1	ENSG00000204628	0.154	9.45e-22	1.62549e-17
TNRC6A	ENSG00000090905	0.482	9.58e-22	1.64786e-17
HNRNPR	ENSG00000125944	-0.344	9.91e-22	1.70462e-17
SPTBN1	ENSG00000115306	0.267	1.32e-21	2.27053e-17
ACIN1	ENSG00000100813	0.219	1.34e-21	2.30493e-17
HUWE1	ENSG00000086758	0.167	1.8e-21	3.09618e-17
CCAR1	ENSG00000060339	0.421	2.05e-21	3.5262e-17
SUPT16H	ENSG00000092201	0.333	2.32e-21	3.99063e-17
PAIP2	ENSG00000120727	0.731	2.98e-21	5.1259e-17
NCAM	ENSG00000149294	0.843	3.18e-21	5.46992e-17
CSTF3	ENSG00000176102	0.784	3.68e-21	6.32997e-17
UBE3C	ENSG00000009335	0.326	4.65e-21	7.99846e-17
KCTD5	ENSG00000167977	-0.56	5.34e-21	9.18533e-17
A7XZY7	ENSG00000205726	0.549	5.37e-21	9.23694e-17
FLOT2	ENSG00000132589	0.491	6.08e-21	1.04582e-16
TXNIP	ENSG00000117289	0.844	8.73e-21	1.50165e-16
ZFR	ENSG00000056097	0.37	1.07e-20	1.84051e-16
NAP1L4	ENSG00000205531	-0.486	1.4e-20	2.40814e-16
NASP	ENSG00000132780	0.337	1.41e-20	2.42534e-16
GOT2	ENSG00000125166	0.363	1.61e-20	2.76936e-16
MYST3	ENSG00000083168	0.421	1.7e-20	2.92417e-16
CKAP5	ENSG00000175216	0.239	1.91e-20	3.28539e-16
MAP4	ENSG00000047849	0.283	2.01e-20	3.4574e-16
TPR	ENSG00000047410	0.232	2.31e-20	3.97343e-16
RPL28	ENSG00000108107	0.352	2.9e-20	4.98829e-16
SLC39A6	ENSG00000141424	0.513	3.48e-20	5.98595e-16
ANKRD11	ENSG00000167522	0.277	4.78e-20	8.22208e-16
KIAA0913	ENSG00000214655	-0.463	6.54e-20	1.12495e-15
PUS1	ENSG00000177192	-0.467	6.98e-20	1.20063e-15
ZBTB4	ENSG00000174282	0.849	8.05e-20	1.38468e-15
APLP2	ENSG00000084234	0.206	1.02e-19	1.7545e-15
UBE2Z	ENSG00000159202	0.48	1.5e-19	2.58015e-15
LIMA1	ENSG00000050405	0.727	1.56e-19	2.68336e-15
RPL30	ENSG00000156482	0.418	1.59e-19	2.73496e-15
IGF2BP1	ENSG00000159217	0.223	1.67e-19	2.87257e-15
C9orf5	ENSG00000106771	0.628	1.73e-19	2.97577e-15
YRDC	ENSG00000196449	-0.924	2.36e-19	4.05944e-15
YLPM1	ENSG00000119596	0.298	2.53e-19	4.35185e-15
MAP1A	ENSG00000166963	0.715	2.59e-19	4.45506e-15
RPS16	ENSG00000105193	-0.307	2.65e-19	4.55826e-15
HDGF	ENSG00000143321	0.225	3.34e-19	5.74513e-15
EIF3H	ENSG00000147677	0.418	3.57e-19	6.14076e-15
HDAC1	ENSG00000116478	0.275	4.35e-19	7.48244e-15
IMPDH2	ENSG00000178035	0.235	6.17e-19	1.0613e-14
SV2A	ENSG00000159164	0.7	7.97e-19	1.37092e-14
HDAC3	ENSG00000171720	0.465	8.65e-19	1.48789e-14
TRIM11	ENSG00000154370	-0.487	8.71e-19	1.49821e-14
SMARCC1	ENSG00000173473	0.194	9.2e-19	1.58249e-14
DNAJB6	ENSG00000105993	-0.515	9.44e-19	1.62377e-14
DYNLRB1	ENSG00000125971	0.704	9.99e-19	1.71838e-14
RPS14	ENSG00000164587	0.273	1.35e-18	2.32214e-14
USP39	ENSG00000168883	-0.352	1.39e-18	2.39094e-14
HNRNPH1	ENSG00000169045	-0.215	1.43e-18	2.45974e-14
ANP32E	ENSG00000143401	0.375	1.56e-18	2.68336e-14
SLK	ENSG00000065613	0.432	1.71e-18	2.94137e-14
BEK	ENSG00000066468	0.813	2.41e-18	4.14544e-14
CXorf3	ENSG00000125676	0.367	2.64e-18	4.54106e-14
CASC3	ENSG00000108349	0.339	3.37e-18	5.79674e-14
CHD1	ENSG00000153922	0.509	3.45e-18	5.93434e-14
MAFG	ENSG00000197063	-0.535	4.09e-18	7.03521e-14
B2RCV4	ENSG00000150593	0.581	4.11e-18	7.06961e-14
A0AVD3	ENSG00000130779	0.601	4.74e-18	8.15327e-14
MYH9	ENSG00000100345	0.17	5.19e-18	8.92732e-14
TAB2	ENSG00000055208	0.576	9.56e-18	1.64442e-13
A8K525	ENSG00000147140	0.269	1.02e-17	1.7545e-13
MAP7D3	ENSG00000129680	0.522	1.31e-17	2.25333e-13
TMEM50A	ENSG00000183726	-0.691	1.38e-17	2.37374e-13
B2R801	ENSG00000198755	-0.541	1.4e-17	2.40814e-13
ENO1	ENSG00000074800	-0.106	1.68e-17	2.88977e-13
BCL9	ENSG00000116128	0.638	1.82e-17	3.13058e-13
NME1	ENSG00000239672	0.237	1.91e-17	3.28539e-13
TBC1D9B	ENSG00000197226	0.319	2.29e-17	3.93903e-13
KIAA0664	ENSG00000132361	-0.257	2.36e-17	4.05944e-13
CHCHD2	ENSG00000106153	-0.819	2.63e-17	4.52386e-13
JTV1	ENSG00000106305	-0.495	2.96e-17	5.0915e-13
TCP1	ENSG00000120438	-0.368	3.14e-17	5.40111e-13
LAT	ENSG00000213658	-0.579	3.53e-17	6.07195e-13
CNOT1	ENSG00000125107	0.214	4.48e-17	7.70605e-13
DNAJC8	ENSG00000126698	0.377	4.64e-17	7.98126e-13
FLG	ENSG00000143631	0.515	6.41e-17	1.10258e-12
REEP2	ENSG00000132563	0.669	7.31e-17	1.25739e-12
TXN	ENSG00000136810	0.575	7.72e-17	1.32792e-12
VCAN	ENSG00000038427	0.559	7.96e-17	1.3692e-12
CTPS	ENSG00000171793	0.294	8.1e-17	1.39328e-12
HSPA5	ENSG00000044574	-0.263	8.37e-17	1.43972e-12
ASXL2	ENSG00000143970	0.562	8.88e-17	1.52745e-12
CENPF	ENSG00000117724	0.258	1.03e-16	1.7717e-12
ARL6IP5	ENSG00000144746	0.567	1.1e-16	1.89211e-12
E2F3	ENSG00000112242	-0.656	1.53e-16	2.63175e-12
ASPM	ENSG00000066279	0.407	1.74e-16	2.99297e-12
RSL1D1	ENSG00000171490	0.241	1.88e-16	3.23379e-12
CFL1	ENSG00000172757	0.252	1.99e-16	3.423e-12
RPL14	ENSG00000188846	0.496	2.12e-16	3.64661e-12
DDIT4	ENSG00000168209	0.508	2.32e-16	3.99063e-12
PSAP	ENSG00000197746	0.2	2.97e-16	5.1087e-12
PTPRA	ENSG00000132670	0.471	3.1e-16	5.33231e-12
RABGAP1	ENSG00000011454	0.495	3.32e-16	5.71073e-12
DDX23	ENSG00000174243	0.321	3.33e-16	5.72793e-12
STAT1	ENSG00000115415	0.604	3.39e-16	5.83114e-12
LTB4R	ENSG00000213903	-1.02	3.54e-16	6.08915e-12
FAM120A	ENSG00000048828	0.374	3.69e-16	6.34717e-12
RMRP	ENSG00000199916	-1.81	3.85e-16	6.62238e-12
CALU	ENSG00000128595	0.323	3.87e-16	6.65679e-12
ATP5G3	ENSG00000154518	-0.395	4.06e-16	6.98361e-12
CERK	ENSG00000100422	0.43	5.57e-16	9.58096e-12
ASPH	ENSG00000198363	0.516	5.74e-16	9.87337e-12
IQGAP1	ENSG00000140575	0.294	6.17e-16	1.0613e-11
B0V2L2	ENSG00000198563	-0.178	6.56e-16	1.12839e-11
HSP90AB3P	ENSG00000183199	-0.275	8.45e-16	1.45348e-11
NCAPD2	ENSG00000010292	0.261	9.38e-16	1.61345e-11
RHOC	ENSG00000155366	0.735	1.08e-15	1.85771e-11
ATF4	ENSG00000128272	-0.413	1.42e-15	2.44254e-11
TOP2B	ENSG00000077097	0.353	1.47e-15	2.52855e-11
MTCH1	ENSG00000137409	-0.352	1.51e-15	2.59735e-11
FMR1	ENSG00000102081	0.449	1.54e-15	2.64895e-11
BAZ1B	ENSG00000009954	0.236	1.6e-15	2.75216e-11
RPL3	ENSG00000100316	-0.28	1.61e-15	2.76936e-11
SRRM2	ENSG00000167978	0.125	1.81e-15	3.11338e-11
KIAA0723	ENSG00000015479	0.242	2.02e-15	3.4746e-11
RPS23	ENSG00000186468	0.371	2.3e-15	3.95623e-11
A6NIT8	ENSG00000104824	-0.26	2.46e-15	4.23145e-11
LARP7	ENSG00000174720	0.573	2.67e-15	4.59267e-11
SMARCA1	ENSG00000102038	0.597	2.87e-15	4.93669e-11
EIF4G1	ENSG00000114867	0.117	3.91e-15	6.72559e-11
KDELC2	ENSG00000178202	0.539	4.41e-15	7.58564e-11
IFNAR2	ENSG00000159110	0.848	4.76e-15	8.18768e-11
EIF3C	ENSG00000184110	0.625	4.81e-15	8.27368e-11
CMTM4	ENSG00000183723	-0.576	5.3e-15	9.11653e-11
NME2P1	ENSG00000123009	0.352	5.85e-15	1.00626e-10
SGPL1	ENSG00000166224	0.506	6.05e-15	1.04066e-10
JHDM1A	ENSG00000173120	0.371	6.58e-15	1.13183e-10
A8MYV6	ENSG00000100644	0.575	6.59e-15	1.13355e-10
IRS4	ENSG00000133124	0.151	6.99e-15	1.20235e-10
G3BP1	ENSG00000145907	-0.351	7.72e-15	1.32792e-10
LAMB1	ENSG00000091136	0.508	8.86e-15	1.52401e-10
NIPSNAP1	ENSG00000184117	0.435	8.94e-15	1.53777e-10
LRBA	ENSG00000198589	0.411	1.04e-14	1.7889e-10
TOP1	ENSG00000198900	0.32	1.04e-14	1.7889e-10
MEPCE	ENSG00000146834	-0.38	1.15e-14	1.97811e-10
MST4	ENSG00000134602	0.629	1.16e-14	1.99532e-10
TRAP1	ENSG00000126602	0.241	1.17e-14	2.01252e-10
UNC5B	ENSG00000107731	0.642	1.2e-14	2.06412e-10
TUBB2C	ENSG00000188229	-0.21	1.22e-14	2.09852e-10
TRAPPC1	ENSG00000170043	0.506	1.33e-14	2.28773e-10
PDIA6	ENSG00000143870	0.224	1.43e-14	2.45974e-10
MID1	ENSG00000101871	0.494	1.49e-14	2.56295e-10
SFRS4	ENSG00000116350	0.171	1.5e-14	2.58015e-10
THYN1	ENSG00000151500	0.831	1.55e-14	2.66616e-10
BTBD1	ENSG00000064726	0.432	1.72e-14	2.95857e-10
SMC4	ENSG00000113810	0.286	1.73e-14	2.97577e-10
CTTNBP2NL	ENSG00000143079	0.665	1.88e-14	3.23379e-10
SHMT2	ENSG00000182199	-0.298	1.9e-14	3.26819e-10
NCKAP1	ENSG00000061676	0.448	1.95e-14	3.3542e-10
HMGB3	ENSG00000029993	-0.656	2.09e-14	3.59501e-10
PGM1	ENSG00000079739	0.405	2.15e-14	3.69821e-10
ADDA	ENSG00000087274	0.336	2.22e-14	3.81862e-10
ZCCHC12	ENSG00000174460	-0.503	2.39e-14	4.11104e-10
GNAS	ENSG00000087460	0.143	2.4e-14	4.12824e-10
ERCC3	ENSG00000163161	0.402	2.57e-14	4.42066e-10
MDK	ENSG00000110492	0.391	2.84e-14	4.88508e-10
RAB7A	ENSG00000075785	0.295	3.24e-14	5.57312e-10
AGK	ENSG00000006530	0.517	3.46e-14	5.95155e-10
CMT4B2	ENSG00000133812	0.707	3.46e-14	5.95155e-10
KLC2	ENSG00000174996	0.388	3.69e-14	6.34717e-10
CDC45L	ENSG00000093009	0.338	3.82e-14	6.57078e-10
USP16	ENSG00000156256	0.528	3.82e-14	6.57078e-10
MFAP1	ENSG00000140259	0.42	4.12e-14	7.08681e-10
VPS24	ENSG00000115561	0.453	4.43e-14	7.62004e-10
HNRPA2B1	ENSG00000122566	-0.1	4.54e-14	7.80925e-10
RSRC2	ENSG00000111011	0.294	5.38e-14	9.25414e-10
TKT	ENSG00000163931	0.212	6.28e-14	1.08022e-09
ILF3	ENSG00000129351	0.123	6.45e-14	1.10946e-09
RNF145	ENSG00000145860	0.716	6.69e-14	1.15075e-09
PMAIP1	ENSG00000141682	-0.755	6.76e-14	1.16279e-09
EIF4G3	ENSG00000075151	-0.308	6.8e-14	1.16967e-09
INCENP	ENSG00000149503	0.275	7.26e-14	1.24879e-09
A8K5Q0	ENSG00000182175	0.916	7.44e-14	1.27975e-09
ESCO1	ENSG00000141446	0.851	7.7e-14	1.32448e-09
LONRF2	ENSG00000170500	-0.726	7.92e-14	1.36232e-09
MYO6	ENSG00000196586	0.554	7.94e-14	1.36576e-09
PDLIM1	ENSG00000107438	0.596	8.27e-14	1.42252e-09
KHDRBS1	ENSG00000121774	0.212	8.31e-14	1.4294e-09
A8K2F6	ENSG00000140450	0.89	8.36e-14	1.438e-09
A8K355	ENSG00000115524	0.203	8.39e-14	1.44316e-09
NMT1	ENSG00000136448	0.26	8.53e-14	1.46725e-09
EIF3M	ENSG00000149100	0.32	8.67e-14	1.49133e-09
ALDH1A2	ENSG00000128918	0.723	8.93e-14	1.53605e-09
RPL10	ENSG00000147403	-0.526	9.21e-14	1.58421e-09
SUPT6H	ENSG00000109111	0.199	9.24e-14	1.58937e-09
ANLN	ENSG00000011426	0.374	9.96e-14	1.71322e-09
EPHB4	ENSG00000196411	0.383	1.06e-13	1.82331e-09
CLCN3	ENSG00000109572	0.453	1.12e-13	1.92651e-09
EIF2A	ENSG00000144895	0.49	1.15e-13	1.97811e-09
A8MXM7	ENSG00000138182	0.606	1.19e-13	2.04692e-09
HNRNPD	ENSG00000138668	-0.161	1.19e-13	2.04692e-09
A6YID5	ENSG00000115414	0.492	1.27e-13	2.18453e-09
FAF2	ENSG00000113194	0.288	1.32e-13	2.27053e-09
LRPPRC	ENSG00000138095	0.248	1.41e-13	2.42534e-09
KARS	ENSG00000065427	0.291	1.45e-13	2.49415e-09
GNAS	ENSG00000087460	0.142	1.46e-13	2.51135e-09
KU86	ENSG00000079246	0.174	1.52e-13	2.61455e-09
CDT1	ENSG00000167513	-0.267	1.58e-13	2.71776e-09
ACVR1B	ENSG00000135503	0.517	1.74e-13	2.99297e-09
PCNT	ENSG00000160299	0.231	1.85e-13	3.18218e-09
ACBD3	ENSG00000182827	-0.349	1.92e-13	3.30259e-09
QKI	ENSG00000112531	0.421	2.21e-13	3.80142e-09
UBE2G2	ENSG00000184787	-0.295	2.22e-13	3.81862e-09
A8K8B2	ENSG00000096063	0.326	2.27e-13	3.90463e-09
CHD1L	ENSG00000131778	0.362	2.35e-13	4.04224e-09
RPL10	ENSG00000147403	-0.574	2.35e-13	4.04224e-09
B2RDU1	ENSG00000153113	0.442	2.35e-13	4.04224e-09
TMEM43	ENSG00000170876	-0.459	2.44e-13	4.19704e-09
C17orf45	ENSG00000175061	0.257	2.55e-13	4.38625e-09
B2RB87	ENSG00000105552	0.541	2.76e-13	4.74748e-09
STAT3	ENSG00000168610	0.371	3.13e-13	5.38391e-09
TUBB	ENSG00000183311	0.223	3.73e-13	6.41597e-09
DROSHA	ENSG00000113360	0.346	3.82e-13	6.57078e-09
CREBL1	ENSG00000168468	0.52	3.85e-13	6.62238e-09
EXOSC10	ENSG00000171824	0.301	3.86e-13	6.63959e-09
SLC1A5	ENSG00000105281	-0.216	3.88e-13	6.67399e-09
SRRM1	ENSG00000133226	-0.308	3.91e-13	6.72559e-09
ZHX1	ENSG00000165156	0.586	3.92e-13	6.74279e-09
PHACTR2	ENSG00000112419	0.651	4.09e-13	7.03521e-09
SRSF1	ENSG00000136450	-0.22	4.76e-13	8.18768e-09
KIAA0100	ENSG00000007202	0.207	5.22e-13	8.97892e-09
RPS29	ENSG00000213741	-0.949	5.32e-13	9.15093e-09
ANP32B	ENSG00000136938	0.264	5.78e-13	9.94218e-09
RRM1	ENSG00000167325	0.265	5.8e-13	9.97658e-09
FUBP3	ENSG00000107164	0.334	7.19e-13	1.23675e-08
SLC20A1	ENSG00000144136	-0.31	7.3e-13	1.25567e-08
CHD8	ENSG00000100888	0.232	7.39e-13	1.27115e-08
NEFL	ENSG00000104725	0.499	7.41e-13	1.27459e-08
FNDC3A	ENSG00000102531	0.549	7.95e-13	1.36748e-08
FASN	ENSG00000169710	-0.127	7.98e-13	1.37264e-08
FASTK	ENSG00000164896	0.402	8.03e-13	1.38124e-08
GNL3L	ENSG00000130119	-0.359	8.65e-13	1.48789e-08
KIF1A	ENSG00000130294	-0.327	8.67e-13	1.49133e-08
A8K394	ENSG00000137497	0.231	8.7e-13	1.49649e-08
NFKBIB	ENSG00000104825	-0.474	9.5e-13	1.6341e-08
RIOK1	ENSG00000124784	0.417	9.99e-13	1.71838e-08
HN1	ENSG00000189159	0.318	1.02e-12	1.7545e-08
USF2	ENSG00000105698	0.361	1.18e-12	2.02972e-08
SMG5	ENSG00000198952	-0.211	1.2e-12	2.06412e-08
PAG1	ENSG00000076641	0.715	1.21e-12	2.08132e-08
PIK3R2	ENSG00000105647	0.324	1.25e-12	2.15012e-08
PYGL	ENSG00000100504	0.255	1.26e-12	2.16733e-08
LIP1	ENSG00000131626	0.34	1.31e-12	2.25333e-08
TUBA1	ENSG00000127824	-0.268	1.35e-12	2.32213e-08
EPB41L2	ENSG00000079819	0.288	1.45e-12	2.49414e-08
MAP7D2	ENSG00000184368	0.571	1.52e-12	2.61455e-08
CENPE	ENSG00000138778	0.512	1.55e-12	2.66615e-08
CEP110	ENSG00000119397	0.67	1.64e-12	2.82096e-08
CPSF2	ENSG00000165934	0.426	1.64e-12	2.82096e-08
RSF1	ENSG00000048649	0.422	1.67e-12	2.87257e-08
FKBP4	ENSG00000004478	-0.264	1.76e-12	3.02738e-08
BBX	ENSG00000114439	0.441	1.77e-12	3.04458e-08
NUP205	ENSG00000155561	0.187	1.78e-12	3.06178e-08
CSDE1	ENSG00000009307	0.147	1.89e-12	3.25099e-08
ASH1L	ENSG00000116539	0.377	2.02e-12	3.4746e-08
C20orf11	ENSG00000101193	-0.431	2.27e-12	3.90463e-08
P4HB	ENSG00000185624	0.133	2.4e-12	4.12824e-08
HSPC021	ENSG00000100129	0.314	2.43e-12	4.17984e-08
RHOB	ENSG00000143878	-0.48	2.55e-12	4.38626e-08
ILVBL	ENSG00000105135	-0.524	2.58e-12	4.43786e-08
RAPGEF6	ENSG00000158987	0.469	2.63e-12	4.52386e-08
HDNB1	ENSG00000130939	0.37	2.64e-12	4.54106e-08
CAD	ENSG00000084774	0.236	2.69e-12	4.62707e-08
CDC42SE1	ENSG00000197622	0.438	2.9e-12	4.98829e-08
RPL36AL	ENSG00000165502	0.509	2.97e-12	5.1087e-08
DDX46	ENSG00000145833	0.25	3.01e-12	5.1775e-08
PASK	ENSG00000115687	-0.597	3.26e-12	5.60753e-08
SORL1	ENSG00000137642	0.887	3.4e-12	5.84834e-08
ELAVL1	ENSG00000066044	-0.322	3.56e-12	6.12356e-08
PITPNA	ENSG00000174238	0.297	3.83e-12	6.58798e-08
CTR9	ENSG00000198730	0.351	3.84e-12	6.60518e-08
RP1	ENSG00000104237	0.427	3.9e-12	6.70839e-08
A8MXF8	ENSG00000117410	-0.418	3.9e-12	6.70839e-08
RES4-25	ENSG00000087269	0.183	4.03e-12	6.932e-08
SPRYD3	ENSG00000167778	0.876	4.67e-12	8.03287e-08
C1QBP	ENSG00000108561	0.166	5.01e-12	8.6177e-08
GANAB	ENSG00000089597	0.156	5.23e-12	8.99612e-08
ARID5B	ENSG00000150347	0.832	5.55e-12	9.54655e-08
MCM8	ENSG00000125885	-0.421	6.07e-12	1.0441e-07
CHD6	ENSG00000124177	0.375	6.13e-12	1.05442e-07
INTS8	ENSG00000164941	0.54	6.21e-12	1.06818e-07
ENPP1	ENSG00000197594	0.741	6.25e-12	1.07506e-07
BTG2	ENSG00000159388	0.734	6.32e-12	1.0871e-07
CTSA	ENSG00000064601	0.491	6.36e-12	1.09398e-07
ETFA	ENSG00000140374	0.302	6.45e-12	1.10946e-07
DKFZp762D096	ENSG00000131943	0.768	6.71e-12	1.15419e-07
SYNE1	ENSG00000131018	0.709	6.82e-12	1.17311e-07
SALL2	ENSG00000165821	0.469	6.91e-12	1.18859e-07
EIF2AK1	ENSG00000086232	0.303	7.42e-12	1.27631e-07
DDX27	ENSG00000124228	0.294	7.6e-12	1.30728e-07
ADAM9	ENSG00000168615	0.439	7.68e-12	1.32104e-07
SFXN1	ENSG00000164466	0.291	7.78e-12	1.33824e-07
NPTN	ENSG00000156642	0.532	8.73e-12	1.50165e-07
INSIG1	ENSG00000186480	-0.328	8.88e-12	1.52745e-07
DST	ENSG00000151914	0.342	8.95e-12	1.53949e-07
FHL1	ENSG00000022267	0.407	9.39e-12	1.61517e-07
ABL1	ENSG00000097007	0.365	9.65e-12	1.6599e-07
KIF5A	ENSG00000155980	0.827	1.12e-11	1.92651e-07
DSG2	ENSG00000046604	-0.271	1.18e-11	2.02972e-07
MACF1	ENSG00000127603	0.257	1.37e-11	2.35654e-07
AHCYL1	ENSG00000168710	0.298	1.44e-11	2.47694e-07
C19orf43	ENSG00000123144	0.281	1.48e-11	2.54575e-07
UBXN1	ENSG00000162191	0.3	1.52e-11	2.61455e-07
SAS10	ENSG00000132467	-0.452	1.53e-11	2.63175e-07
TLE4	ENSG00000106829	0.329	1.61e-11	2.76936e-07
CKAP2	ENSG00000136108	0.325	1.61e-11	2.76936e-07
ZNF609	ENSG00000180357	0.444	1.68e-11	2.88977e-07
C20orf177	ENSG00000196227	0.626	1.78e-11	3.06178e-07
WDR90	ENSG00000161996	-0.402	1.82e-11	3.13058e-07
LAMC1	ENSG00000135862	0.219	1.83e-11	3.14778e-07
JAM3	ENSG00000166086	0.398	1.98e-11	3.4058e-07
MIPT3	ENSG00000204104	0.397	2.08e-11	3.57781e-07
S100A10	ENSG00000197747	0.699	2.15e-11	3.69822e-07
NDUFB10	ENSG00000140990	0.311	2.19e-11	3.76702e-07
CFDP1	ENSG00000153774	0.348	2.22e-11	3.81862e-07
LOC401010	ENSG00000217950	-0.762	2.3e-11	3.95623e-07
APEX1	ENSG00000100823	0.236	2.39e-11	4.11104e-07
HINT3	ENSG00000111911	0.787	2.49e-11	4.28305e-07
A6H8Y1	ENSG00000145734	0.459	2.6e-11	4.47226e-07
RAD23A	ENSG00000179262	0.29	2.76e-11	4.74748e-07
HOXD9	ENSG00000128709	-0.806	2.78e-11	4.78188e-07
NSD1	ENSG00000165671	0.203	2.8e-11	4.81628e-07
CLPTM1	ENSG00000104853	0.304	2.89e-11	4.97109e-07
EXTL3	ENSG00000012232	0.423	2.94e-11	5.05709e-07
CUL4B	ENSG00000158290	0.436	3.1e-11	5.33231e-07
ANXA2	ENSG00000182718	0.758	3.19e-11	5.48712e-07
KIAA0904	ENSG00000167258	0.242	3.4e-11	5.84834e-07
FAM175B	ENSG00000165660	0.625	3.42e-11	5.88274e-07
SASS6	ENSG00000156876	0.776	3.49e-11	6.00315e-07
TMSB10	ENSG00000034510	0.299	3.66e-11	6.29557e-07
AUP1	ENSG00000115307	-0.324	3.77e-11	6.48478e-07
NY-SAR-48	ENSG00000131351	0.663	3.87e-11	6.65679e-07
RBBP8	ENSG00000101773	0.491	4.01e-11	6.8976e-07
C19orf12	ENSG00000131943	0.727	4.19e-11	7.20722e-07
SEPTIN6	ENSG00000125354	0.44	4.27e-11	7.34483e-07
THOC4	ENSG00000183684	0.229	4.31e-11	7.41363e-07
ATP5SL	ENSG00000105341	0.514	4.32e-11	7.43083e-07
TNPO2	ENSG00000105576	0.226	4.49e-11	7.72325e-07
TRIP13	ENSG00000071539	0.367	4.71e-11	8.10167e-07
CAND1	ENSG00000111530	0.286	4.87e-11	8.37689e-07
KIAA1740	ENSG00000099954	0.553	5.02e-11	8.6349e-07
PFDN2	ENSG00000143256	0.441	5.13e-11	8.82411e-07
CASP8AP2	ENSG00000118412	0.584	5.34e-11	9.18533e-07
FAM62B	ENSG00000117868	0.307	5.41e-11	9.30574e-07
CLTA	ENSG00000122705	0.278	5.42e-11	9.32294e-07
FOXK1	ENSG00000164916	-0.338	5.62e-11	9.66696e-07
AKAP9	ENSG00000127914	0.485	5.8e-11	9.97658e-07
RPL38	ENSG00000172809	0.377	5.87e-11	1.0097e-06
CCT5	ENSG00000150753	0.19	5.94e-11	1.02174e-06
CDC42BPB	ENSG00000121388	0.288	6.17e-11	1.0613e-06
PRKCSH	ENSG00000130175	0.164	6.3e-11	1.08366e-06
CRTAP	ENSG00000170275	0.28	6.34e-11	1.09054e-06
RPL29	ENSG00000162244	-0.574	6.41e-11	1.10258e-06
BNIP3L	ENSG00000104765	0.71	6.47e-11	1.1129e-06
CCDC92	ENSG00000119242	0.664	6.48e-11	1.11462e-06
NFKB2	ENSG00000077150	-0.576	6.8e-11	1.16967e-06
AP3D1	ENSG00000065000	0.178	7.14e-11	1.22815e-06
LRRC8D	ENSG00000171492	0.747	7.3e-11	1.25567e-06
KIF23	ENSG00000137807	0.325	7.35e-11	1.26427e-06
RUVBL2	ENSG00000183207	0.231	7.46e-11	1.28319e-06
PLK1	ENSG00000166851	0.26	7.52e-11	1.29352e-06
A7E2D1	ENSG00000145555	0.454	7.88e-11	1.35544e-06
C22orf30	ENSG00000183530	0.334	8.16e-11	1.4036e-06
BTBD2	ENSG00000133243	0.381	8.63e-11	1.48445e-06
C4orf8	ENSG00000125386	0.392	8.67e-11	1.49133e-06
HES4	ENSG00000188290	-0.505	9.4e-11	1.61689e-06
RPS20	ENSG00000008988	-0.423	9.65e-11	1.6599e-06
EGR1	ENSG00000120738	-0.936	9.66e-11	1.66162e-06
H2AFV	ENSG00000105968	-0.475	9.75e-11	1.6771e-06
NGFRAP1	ENSG00000166681	0.269	1.01e-10	1.7373e-06
PRC1	ENSG00000198901	0.181	1.07e-10	1.84051e-06
KIAA1491	ENSG00000137073	0.352	1.09e-10	1.87491e-06
ROCK2	ENSG00000134318	0.481	1.1e-10	1.89211e-06
HIF1AN	ENSG00000166135	0.377	1.17e-10	2.01252e-06
UBAP2L	ENSG00000143569	0.181	1.21e-10	2.08132e-06
MRP	ENSG00000175130	-0.235	1.21e-10	2.08132e-06
MTX1	ENSG00000173171	0.766	1.25e-10	2.15013e-06
MAP7	ENSG00000135525	0.572	1.27e-10	2.18453e-06
CHD4	ENSG00000111642	0.136	1.41e-10	2.42534e-06
ZMAT2	ENSG00000146007	0.337	1.41e-10	2.42534e-06
SERBP1	ENSG00000142864	0.288	1.46e-10	2.51135e-06
PIK3C2A	ENSG00000011405	0.45	1.5e-10	2.58015e-06
EZH1	ENSG00000108799	0.549	1.57e-10	2.70056e-06
SETD5	ENSG00000168137	0.219	1.57e-10	2.70056e-06
ARPC2	ENSG00000163466	0.313	1.68e-10	2.88977e-06
B2RWN6	ENSG00000109265	0.751	1.74e-10	2.99297e-06
RPS4XP16	ENSG00000224892	1.3	1.82e-10	3.13058e-06
RBL2	ENSG00000103479	0.508	1.9e-10	3.26819e-06
ZNF644	ENSG00000122482	0.518	1.95e-10	3.3542e-06
DCP2	ENSG00000172795	-0.588	2.01e-10	3.4574e-06
A6NCH3	ENSG00000205213	0.693	2.17e-10	3.73262e-06
FIBP	ENSG00000172500	0.46	2.2e-10	3.78422e-06
SHISAS5	ENSG00000164054	0.4	2.32e-10	3.99063e-06
FEM1B	ENSG00000169018	0.364	2.33e-10	4.00783e-06
A5YPB6	ENSG00000131828	0.295	2.44e-10	4.19704e-06
G22P1	ENSG00000196419	-0.273	2.46e-10	4.23145e-06
ATP11C	ENSG00000101974	0.55	2.58e-10	4.43786e-06
ARL2	ENSG00000213465	0.438	2.62e-10	4.50666e-06
SCP2	ENSG00000116171	0.499	2.78e-10	4.78188e-06
RBM14	ENSG00000239306	-0.537	3.02e-10	5.1947e-06
A8K607	ENSG00000130227	0.322	3.17e-10	5.45272e-06
A8MSZ8	ENSG00000124006	-0.306	3.31e-10	5.69353e-06
ATAD3B	ENSG00000160072	-0.392	3.31e-10	5.69353e-06
PPP2R5C	ENSG00000078304	0.434	3.39e-10	5.83114e-06
DKFZp667P103	ENSG00000153914	0.332	3.43e-10	5.89994e-06
TNIK	ENSG00000154310	0.501	3.46e-10	5.95155e-06
SUV39H1	ENSG00000101945	-0.487	3.64e-10	6.26116e-06
FYN	ENSG00000010810	0.345	3.66e-10	6.29557e-06
CBX1	ENSG00000108468	0.528	4.36e-10	7.49964e-06
HSP90Bb	ENSG00000205940	0.83	4.4e-10	7.56844e-06
SMURF2	ENSG00000108854	0.545	4.49e-10	7.72325e-06
SMARCD2	ENSG00000108604	0.305	4.52e-10	7.77485e-06
KLHDC3	ENSG00000124702	0.314	4.53e-10	7.79205e-06
CASP2	ENSG00000106144	-0.368	4.54e-10	7.80925e-06
DFRP1	ENSG00000065548	0.36	4.57e-10	7.86086e-06
SLC35A4	ENSG00000176087	0.33	4.83e-10	8.30808e-06
HSD17B4	ENSG00000133835	0.378	4.98e-10	8.5661e-06
DLG3	ENSG00000082458	0.541	5.11e-10	8.78971e-06
CD2AP	ENSG00000198087	0.545	5.3e-10	9.11653e-06
COTL1	ENSG00000103187	0.462	5.35e-10	9.20253e-06
CCDS12803	ENSG00000167747	-0.295	5.38e-10	9.25414e-06
FBL	ENSG00000105202	0.157	5.53e-10	9.51215e-06
CSNK1D	ENSG00000141551	-0.194	5.7e-10	9.80457e-06
NOL6	ENSG00000165271	-0.347	5.71e-10	9.82177e-06
CCDS34030	ENSG00000185477	1.42	5.88e-10	1.01142e-05
AUTS2	ENSG00000158321	0.475	6.05e-10	1.04066e-05
IPO7	ENSG00000205339	0.382	6.09e-10	1.04754e-05
EIF2C1	ENSG00000092847	0.408	6.1e-10	1.04926e-05
FBRS	ENSG00000156860	-0.275	6.16e-10	1.05958e-05
C1orf69	ENSG00000181873	-0.425	6.19e-10	1.06474e-05
SGCB	ENSG00000163069	0.636	6.43e-10	1.10602e-05
COLEC12	ENSG00000158270	0.774	6.52e-10	1.12151e-05
BRD2	ENSG00000204256	-0.128	6.63e-10	1.14043e-05
RAB10	ENSG00000084733	0.374	6.74e-10	1.15935e-05
RFC5	ENSG00000111445	-0.354	6.81e-10	1.17139e-05
NUCB1	ENSG00000104805	0.273	7.01e-10	1.20579e-05
BNIP2	ENSG00000140299	0.92	7.06e-10	1.21439e-05
CDCA5	ENSG00000146670	-0.276	7.2e-10	1.23847e-05
EIF3K	ENSG00000178982	0.366	7.32e-10	1.25911e-05
B1AL08	ENSG00000055950	0.475	7.75e-10	1.33308e-05
HDLBP	ENSG00000115677	0.116	8.09e-10	1.39156e-05
SF3B2	ENSG00000087365	0.14	8.16e-10	1.4036e-05
RARB	ENSG00000077092	1.41	8.55e-10	1.47069e-05
DNAJC21	ENSG00000168724	0.427	8.62e-10	1.48273e-05
NR1D2	ENSG00000174738	0.502	8.71e-10	1.49821e-05
HNRNPU	ENSG00000153187	0.0852	8.83e-10	1.51885e-05
CDC27	ENSG00000004897	0.41	8.84e-10	1.52057e-05
RPL7A	ENSG00000148303	-0.535	9.37e-10	1.61173e-05
C1orf216	ENSG00000142686	-0.908	9.44e-10	1.62377e-05
WDR1	ENSG00000071127	0.25	9.51e-10	1.63582e-05
ARF1	ENSG00000143761	0.132	9.65e-10	1.6599e-05
CBX2	ENSG00000173894	0.33	9.72e-10	1.67194e-05
ERC1	ENSG00000082805	0.396	9.83e-10	1.69086e-05
ARFGEF2	ENSG00000124198	0.359	9.83e-10	1.69086e-05
A8K968	ENSG00000082397	0.427	1.04e-09	1.7889e-05
PIAS3	ENSG00000131788	0.598	1.06e-09	1.82331e-05
PLEKHB2	ENSG00000115762	0.383	1.07e-09	1.84051e-05
MINT	ENSG00000065526	-0.133	1.08e-09	1.85771e-05
TNNT1	ENSG00000105048	0.728	1.11e-09	1.90931e-05
CFL1	ENSG00000172757	0.188	1.11e-09	1.90931e-05
ERGIC3	ENSG00000125991	0.243	1.17e-09	2.01252e-05
MCM6	ENSG00000076003	-0.183	1.19e-09	2.04692e-05
NID1	ENSG00000116962	0.244	1.22e-09	2.09852e-05
SCARF2	ENSG00000244486	-0.589	1.23e-09	2.11572e-05
SMT3H1	ENSG00000184900	0.264	1.24e-09	2.13292e-05
TIMM13	ENSG00000099800	-0.345	1.26e-09	2.16733e-05
HSPA1B	ENSG00000212866	-0.512	1.29e-09	2.21893e-05
RTF1	ENSG00000137815	0.282	1.3e-09	2.23613e-05
DSC3	ENSG00000134762	-0.428	1.32e-09	2.27053e-05
SIVA1	ENSG00000184990	-0.426	1.32e-09	2.27053e-05
SNX17	ENSG00000115234	0.314	1.43e-09	2.45974e-05
PPM1D	ENSG00000170836	-0.545	1.45e-09	2.49415e-05
IGFBP5	ENSG00000115461	0.562	1.5e-09	2.58015e-05
ZER1	ENSG00000160445	0.435	1.54e-09	2.64895e-05
BAG1	ENSG00000107262	-0.441	1.55e-09	2.66615e-05
TMEM109	ENSG00000110108	0.29	1.64e-09	2.82096e-05
ROCK1	ENSG00000067900	0.406	1.66e-09	2.85537e-05
YES1	ENSG00000176105	0.725	1.71e-09	2.94137e-05
ADAMTS1	ENSG00000154734	0.332	1.82e-09	3.13058e-05
CLGN	ENSG00000153132	0.925	1.85e-09	3.18218e-05
BBF2H7	ENSG00000182158	0.338	1.93e-09	3.31979e-05
RAB6IP1	ENSG00000184014	0.274	1.94e-09	3.33699e-05
SLC43A2	ENSG00000167703	0.579	2.04e-09	3.509e-05
CCDS12009	ENSG00000179981	0.489	2.04e-09	3.509e-05
MYC	ENSG00000136997	0.308	2.09e-09	3.59501e-05
RPL13	ENSG00000167526	-0.293	2.1e-09	3.61221e-05
MAP4K4	ENSG00000071054	0.228	2.18e-09	3.74982e-05
RIF1	ENSG00000080345	0.371	2.23e-09	3.83582e-05
HMG20A	ENSG00000140382	0.336	2.24e-09	3.85302e-05
NISCH	ENSG00000010322	-0.262	2.28e-09	3.92183e-05
RNF38	ENSG00000137075	0.589	2.29e-09	3.93903e-05
TARBP1	ENSG00000059588	-0.424	2.33e-09	4.00783e-05
SSX2IP	ENSG00000117155	0.552	2.35e-09	4.04223e-05
CEP110	ENSG00000119397	0.465	2.48e-09	4.26585e-05
RPL18	ENSG00000063177	0.144	2.49e-09	4.28305e-05
NOC2L	ENSG00000188976	-0.293	2.58e-09	4.43786e-05
AKAP11	ENSG00000023516	0.469	2.6e-09	4.47226e-05
PTPLAD1	ENSG00000074696	0.211	2.65e-09	4.55827e-05
RAD21	ENSG00000164754	0.28	2.67e-09	4.59267e-05
LYSMD3	ENSG00000176018	0.789	2.69e-09	4.62707e-05
HYPK	ENSG00000242028	0.325	2.84e-09	4.88508e-05
SYAP1	ENSG00000169895	0.354	2.86e-09	4.91949e-05
MTMR1	ENSG00000063601	0.324	2.9e-09	4.98829e-05
MYO1D	ENSG00000176658	0.426	2.93e-09	5.03989e-05
DPP9	ENSG00000142002	0.333	2.95e-09	5.0743e-05
SFRS7	ENSG00000115875	-0.207	2.96e-09	5.0915e-05
PDAP1	ENSG00000106244	0.33	3.01e-09	5.1775e-05
VGLL4	ENSG00000144560	-0.514	3.04e-09	5.2291e-05
MSH6	ENSG00000116062	0.218	3.05e-09	5.2463e-05
BSDC1	ENSG00000160058	0.323	3.05e-09	5.2463e-05
C20orf149	ENSG00000125534	0.629	3.06e-09	5.26351e-05
RNF121	ENSG00000137522	-0.534	3.12e-09	5.36671e-05
ANKIB1	ENSG00000001629	0.565	3.3e-09	5.67633e-05
SLIT2	ENSG00000145147	-0.236	3.34e-09	5.74513e-05
CGN	ENSG00000143375	0.442	3.57e-09	6.14076e-05
RRP12	ENSG00000052749	-0.228	3.63e-09	6.24396e-05
NBR1	ENSG00000188554	0.296	3.66e-09	6.29557e-05
HAND1	ENSG00000113196	0.799	4.03e-09	6.932e-05
SOS1	ENSG00000115904	0.601	4.04e-09	6.9492e-05
ANKRD50	ENSG00000151458	0.629	4.13e-09	7.10401e-05
GOLGA3	ENSG00000090615	-0.286	4.18e-09	7.19002e-05
KEAP1	ENSG00000079999	-0.371	4.19e-09	7.20722e-05
AMH	ENSG00000104899	-0.812	4.42e-09	7.60284e-05
RUVBL1	ENSG00000175792	0.209	4.59e-09	7.89526e-05
NARS	ENSG00000134440	-0.329	4.73e-09	8.13607e-05
GNB1	ENSG00000078369	0.175	4.8e-09	8.25648e-05
GINS1	ENSG00000101003	-0.388	4.83e-09	8.30808e-05
OXTR	ENSG00000180914	-2.26	5.07e-09	8.72091e-05
ZBTB40	ENSG00000184677	0.342	5.13e-09	8.82411e-05
BTF3	ENSG00000145741	0.388	5.17e-09	8.89292e-05
FTL	ENSG00000087086	-0.524	5.18e-09	8.91012e-05
VPS28	ENSG00000160948	0.543	5.3e-09	9.11653e-05
OS9	ENSG00000135506	0.195	5.31e-09	9.13373e-05
TOP2A	ENSG00000131747	0.189	5.48e-09	9.42615e-05
NCOR1	ENSG00000141027	0.206	5.5e-09	9.46055e-05
RPL23	ENSG00000125691	-0.276	5.71e-09	9.82177e-05
PCDH7	ENSG00000169851	0.461	5.73e-09	9.85617e-05
STRA13	ENSG00000169689	-0.426	5.82e-09	0.00010011
ARMET	ENSG00000145050	0.32	5.88e-09	0.000101142
PTK2	ENSG00000169398	0.371	5.91e-09	0.000101658
DNAJC5	ENSG00000101152	-0.309	5.98e-09	0.000102862
FLJ44635	ENSG00000198359	0.918	6.1e-09	0.000104926
H1F0	ENSG00000189060	0.209	6.21e-09	0.000106818
A8K1L4	ENSG00000119471	0.503	6.54e-09	0.000112495
PCGF2	ENSG00000056661	0.483	6.93e-09	0.000119203
SEC23A	ENSG00000100934	0.335	7.11e-09	0.000122299
RFC1	ENSG00000035928	0.291	7.16e-09	0.000123159
BMS1	ENSG00000165733	0.229	7.2e-09	0.000123847
HTATSF1	ENSG00000102241	0.203	7.3e-09	0.000125567
TOP1MT	ENSG00000184428	0.404	7.34e-09	0.000126255
CARM1	ENSG00000142453	0.264	7.56e-09	0.00013004
HSPA13	ENSG00000155304	0.41	7.57e-09	0.000130212
ARHGEF11	ENSG00000132694	0.399	7.66e-09	0.00013176
ZC3H13	ENSG00000123200	0.183	7.72e-09	0.000132792
TBL1X	ENSG00000101849	0.309	7.97e-09	0.000137092
TMTC4	ENSG00000125247	-0.89	8.45e-09	0.000145348
FPGS	ENSG00000136877	-0.496	8.49e-09	0.000146036
FLN1L	ENSG00000136068	0.178	9.02e-09	0.000155153
PPP4C	ENSG00000149923	0.208	9.32e-09	0.000160313
AP2M1	ENSG00000161203	0.189	9.34e-09	0.000160657
MARH7	ENSG00000136536	0.409	9.36e-09	0.000161001
HDAC4	ENSG00000068024	-0.866	9.37e-09	0.000161173
EP300	ENSG00000100393	0.224	9.44e-09	0.000162377
POLS	ENSG00000112941	0.432	9.48e-09	0.000163065
SCAMP4	ENSG00000227500	0.383	9.49e-09	0.000163237
PIP4K2A	ENSG00000150867	0.504	9.56e-09	0.000164442
NRGN	ENSG00000154146	0.648	1e-08	0.00017201
PDCD6IP	ENSG00000170248	0.275	1e-08	0.00017201
MAT2B	ENSG00000038274	0.473	1.05e-08	0.000180611
SDCCAG10	ENSG00000153015	0.58	1.05e-08	0.000180611
CTH	ENSG00000116761	-0.674	1.07e-08	0.000184051
TIAM1	ENSG00000156299	0.359	1.07e-08	0.000184051
ACP1	ENSG00000143727	0.422	1.09e-08	0.000187491
AIB3	ENSG00000198646	0.306	1.09e-08	0.000187491
DYRK3	ENSG00000143479	0.851	1.13e-08	0.000194371
RAVER2	ENSG00000162437	0.469	1.15e-08	0.000197812
NBN	ENSG00000104320	0.548	1.16e-08	0.000199532
RUFY1	ENSG00000176783	0.301	1.16e-08	0.000199532
DLG5	ENSG00000151208	0.266	1.17e-08	0.000201252
HSP90AA1	ENSG00000080824	0.191	1.2e-08	0.000206412
PAM	ENSG00000145730	0.495	1.23e-08	0.000211572
TRMT112	ENSG00000173113	0.321	1.23e-08	0.000211572
SEPT11	ENSG00000138758	0.257	1.24e-08	0.000213292
SNRNP200	ENSG00000144028	0.116	1.24e-08	0.000213292
ZNF783	ENSG00000204946	-0.511	1.25e-08	0.000215013
EFTUD2	ENSG00000108883	0.156	1.31e-08	0.000225333
IDH3G	ENSG00000067829	0.339	1.32e-08	0.000227053
A8K795	ENSG00000114942	-1.21	1.37e-08	0.000235654
B2RD24	ENSG00000120254	-0.263	1.39e-08	0.000239094
DDX31	ENSG00000125485	-0.457	1.42e-08	0.000244254
VWCE	ENSG00000167992	-2.28	1.44e-08	0.000247694
A8K591	ENSG00000111206	0.25	1.46e-08	0.000251135
PPARD	ENSG00000112033	0.638	1.46e-08	0.000251135
DDX39A	ENSG00000123136	-0.224	1.47e-08	0.000252855
TMEM184B	ENSG00000198792	0.357	1.48e-08	0.000254575
DUS3L	ENSG00000141994	-0.325	1.5e-08	0.000258015
CRM1	ENSG00000082898	0.201	1.51e-08	0.000259735
MBTPS1	ENSG00000140943	0.251	1.53e-08	0.000263175
SNX9	ENSG00000130340	0.394	1.54e-08	0.000264895
KIAA0648	ENSG00000121892	0.327	1.55e-08	0.000266616
DKC1	ENSG00000130826	0.17	1.57e-08	0.000270056
RYBP	ENSG00000163602	0.408	1.59e-08	0.000273496
TRIM6	ENSG00000121236	1.32	1.6e-08	0.000275216
SNRPD1	ENSG00000167088	0.268	1.6e-08	0.000275216
C3orf10	ENSG00000134075	0.334	1.63e-08	0.000280376
PSME4	ENSG00000068878	0.305	1.64e-08	0.000282096
PPP1R15A	ENSG00000087074	-0.316	1.64e-08	0.000282096
PA1	ENSG00000185928	-0.297	1.65e-08	0.000283817
PLD2	ENSG00000129219	0.545	1.71e-08	0.000294137
PBXIP1	ENSG00000163346	0.632	1.74e-08	0.000299297
BECN1	ENSG00000126581	0.373	1.75e-08	0.000301018
ANKRD17	ENSG00000132466	0.187	1.77e-08	0.000304458
MYO1C	ENSG00000197879	0.276	1.84e-08	0.000316498
FSTL1	ENSG00000163430	0.313	1.91e-08	0.000328539
PPP1R14A	ENSG00000167641	1.01	1.95e-08	0.00033542
GPX4	ENSG00000167468	0.239	1.97e-08	0.00033886
ZNF581	ENSG00000171425	-0.568	2.11e-08	0.000362941
EIF4G2	ENSG00000110321	0.0964	2.27e-08	0.000390463
TNRC6C	ENSG00000078687	0.484	2.28e-08	0.000392183
R3HDM1	ENSG00000048991	0.411	2.31e-08	0.000397343
PNRC1	ENSG00000146278	0.713	2.37e-08	0.000407664
H1FX	ENSG00000184897	-0.222	2.42e-08	0.000416264
PFDN5	ENSG00000123349	0.328	2.47e-08	0.000424865
PHYHD1	ENSG00000175287	0.176	2.52e-08	0.000433465
RPS11	ENSG00000142534	0.237	2.55e-08	0.000438626
RNH1	ENSG00000023191	0.338	2.63e-08	0.000452386
UPF3B	ENSG00000125351	0.273	2.68e-08	0.000460987
EDC4	ENSG00000038358	-0.207	2.69e-08	0.000462707
ATP6V1G1	ENSG00000136888	0.43	2.7e-08	0.000464427
CAMK1D	ENSG00000183049	1.69	2.82e-08	0.000485068
ALKBH5	ENSG00000091542	-0.239	2.89e-08	0.000497109
A8K5E4	ENSG00000120071	0.361	2.92e-08	0.000502269
TAF7	ENSG00000178913	0.333	2.96e-08	0.00050915
B1AL54	ENSG00000186197	-0.142	2.96e-08	0.00050915
C7orf41	ENSG00000180354	0.578	3.04e-08	0.00052291
PRKM3	ENSG00000102882	0.382	3.05e-08	0.00052463
BTBD14B	ENSG00000160877	0.306	3.12e-08	0.000536671
RBM17	ENSG00000134453	0.308	3.19e-08	0.000548712
AIG1	ENSG00000146416	0.603	3.2e-08	0.000550432
ANK1	ENSG00000029534	1.09	3.22e-08	0.000553872
AOC2	ENSG00000131480	-1.05	3.25e-08	0.000559032
AP2B1	ENSG00000006125	0.234	3.36e-08	0.000577954
FAM33A	ENSG00000182628	0.63	3.36e-08	0.000577954
PRKAR2B	ENSG00000005249	0.804	3.37e-08	0.000579674
RG9MTD1	ENSG00000174173	0.436	3.46e-08	0.000595155
CCDS12295	ENSG00000160888	-0.461	3.51e-08	0.000603755
A8K8Z1	ENSG00000152818	0.32	3.56e-08	0.000612356
RPS3	ENSG00000149273	-0.162	3.64e-08	0.000626116
A2ICT2	ENSG00000164070	0.466	3.65e-08	0.000627836
AIP	ENSG00000110711	0.3	3.73e-08	0.000641597
MRPS7	ENSG00000125445	0.28	3.76e-08	0.000646758
ACBD5	ENSG00000107897	0.662	3.79e-08	0.000651918
B1AQP5	ENSG00000158796	0.525	3.82e-08	0.000657078
HN1L	ENSG00000206053	0.208	3.83e-08	0.000658798
FZD5	ENSG00000163251	-0.754	3.86e-08	0.000663959
TOMM34	ENSG00000025772	0.35	3.88e-08	0.000667399
LAP3	ENSG00000002549	-0.449	4.14e-08	0.000712121
C11orf30	ENSG00000158636	0.584	4.17e-08	0.000717282
FUBP1	ENSG00000162613	0.214	4.17e-08	0.000717282
ASCC2	ENSG00000100325	0.284	4.19e-08	0.000720722
SHQ1	ENSG00000144736	-0.553	4.28e-08	0.000736203
QSER1	ENSG00000060749	0.358	4.29e-08	0.000737923
LOC440093	ENSG00000188375	-0.612	4.34e-08	0.000746523
CYP27B1	ENSG00000111012	-0.987	4.37e-08	0.000751684
POLR2A	ENSG00000181222	-0.118	4.39e-08	0.000755124
HDGFRP2	ENSG00000167674	0.201	4.52e-08	0.000777485
DPYSL4	ENSG00000151640	-0.632	4.53e-08	0.000779205
ANKRD27	ENSG00000105186	0.386	4.56e-08	0.000784366
B0LPF4	ENSG00000138448	-0.569	4.58e-08	0.000787806
ZFAND2B	ENSG00000158552	0.72	4.59e-08	0.000789526
BZW1	ENSG00000082153	-0.441	4.75e-08	0.000817047
ATP1A1	ENSG00000163399	0.0956	4.92e-08	0.000846289
HHIP	ENSG00000164161	1.72	4.93e-08	0.000848009
GLO1	ENSG00000124767	0.215	5.03e-08	0.00086521
PIKFYVE	ENSG00000115020	0.426	5.04e-08	0.00086693
LOC203547	ENSG00000160131	-0.516	5.12e-08	0.000880691
SFRS6	ENSG00000124193	-0.263	5.31e-08	0.000913373
MPRI	ENSG00000197081	0.173	5.39e-08	0.000927134
NUP160	ENSG00000030066	0.252	5.4e-08	0.000928854
RTCD1	ENSG00000137996	0.524	5.58e-08	0.000959816
DNAJC11	ENSG00000007923	0.29	5.73e-08	0.000985617
COX7A2L	ENSG00000115944	0.362	5.8e-08	0.000997658
HNRNPA1	ENSG00000135486	-0.369	6.02e-08	0.0010355
USP7	ENSG00000187555	0.225	6.02e-08	0.0010355
PRKCNH1	ENSG00000169567	-0.391	6.03e-08	0.00103722
SKA2	ENSG00000182628	0.631	6.13e-08	0.00105442
APPL1	ENSG00000157500	0.379	6.18e-08	0.00106302
ITCH	ENSG00000078747	0.367	6.34e-08	0.00109054
GRINA	ENSG00000178719	-0.354	6.64e-08	0.00114215
DLX2	ENSG00000115844	-0.492	7.13e-08	0.00122643
EPCR	ENSG00000101000	1.34	7.19e-08	0.00123675
DPYSL5	ENSG00000157851	0.309	7.37e-08	0.00126771
AMPK	ENSG00000111725	-0.37	7.4e-08	0.00127287
NCOA5	ENSG00000124160	0.283	7.41e-08	0.00127459
FAM44B	ENSG00000145919	0.307	7.42e-08	0.00127631
B1AM35	ENSG00000168264	-0.286	7.43e-08	0.00127803
SLTM	ENSG00000137776	0.289	7.75e-08	0.00133308
ALDH9A1	ENSG00000143149	0.302	7.75e-08	0.00133308
ABL2	ENSG00000143322	0.304	7.77e-08	0.00133652
EPHA4	ENSG00000116106	0.617	7.92e-08	0.00136232
DSP	ENSG00000096696	0.171	8.03e-08	0.00138124
FAM116A	ENSG00000174839	-0.532	8.03e-08	0.00138124
DHRS2	ENSG00000100867	-0.634	8.17e-08	0.00140532
RPL26	ENSG00000161970	-0.563	8.26e-08	0.0014208
RAD50	ENSG00000113522	0.347	8.28e-08	0.00142424
PSPC1	ENSG00000121390	0.275	8.36e-08	0.001438
GGT7	ENSG00000131067	-0.398	8.54e-08	0.00146897
CIT	ENSG00000122966	0.282	8.94e-08	0.00153777
FAM173A	ENSG00000103254	-1.03	9.01e-08	0.00154981
BCCIP	ENSG00000107949	0.274	9.05e-08	0.00155669
NCLN	ENSG00000125912	-0.238	9.38e-08	0.00161345
TMEM104	ENSG00000109066	-0.543	9.41e-08	0.00161861
LRP1	ENSG00000123384	0.387	9.44e-08	0.00162377
AGPAT3	ENSG00000160216	0.288	9.56e-08	0.00164442
PAXIP1	ENSG00000157212	0.338	9.83e-08	0.00169086
MYB	ENSG00000118513	1.64	9.99e-08	0.00171838
TMF1	ENSG00000144747	0.398	1.01e-07	0.0017373
PYCRL	ENSG00000104524	-0.493	1.02e-07	0.0017545
EIF2S1	ENSG00000134001	-0.337	1.02e-07	0.0017545
PXK	ENSG00000168297	0.67	1.02e-07	0.0017545
FIGNL1	ENSG00000132436	0.464	1.14e-07	0.00196091
PGD	ENSG00000142657	0.226	1.16e-07	0.00199532
TIA1	ENSG00000116001	0.411	1.17e-07	0.00201252
ARPC1A	ENSG00000241685	0.415	1.17e-07	0.00201252
TUFM	ENSG00000178952	0.172	1.18e-07	0.00202972
EEF1G	ENSG00000254772	0.132	1.18e-07	0.00202972
ROBO2	ENSG00000185008	0.859	1.2e-07	0.00206412
TCEAL8	ENSG00000180964	0.462	1.22e-07	0.00209852
KMT2E	ENSG00000005483	0.429	1.24e-07	0.00213292
CHMP2B	ENSG00000083937	0.46	1.24e-07	0.00213292
B1AN86	ENSG00000119139	0.389	1.24e-07	0.00213292
AKT1	ENSG00000142208	-0.269	1.27e-07	0.00218453
LDOC1L	ENSG00000188636	-0.36	1.27e-07	0.00218453
LCOR	ENSG00000196233	0.403	1.3e-07	0.00223613
A8K7X6	ENSG00000197111	0.174	1.32e-07	0.00227053
APOBEC3C	ENSG00000244509	0.815	1.33e-07	0.00228773
PNPLA6	ENSG00000032444	0.479	1.36e-07	0.00233934
CTSB	ENSG00000164733	0.37	1.36e-07	0.00233934
SMYD4	ENSG00000186532	-0.408	1.36e-07	0.00233934
PSMG3	ENSG00000157778	-0.383	1.37e-07	0.00235654
A8MTW7	ENSG00000080822	0.476	1.39e-07	0.00239094
STK38L	ENSG00000211455	0.676	1.39e-07	0.00239094
PSMC3IP	ENSG00000131470	-0.414	1.47e-07	0.00252855
PCNXL1	ENSG00000100731	0.31	1.48e-07	0.00254575
IRGQ	ENSG00000167378	-0.76	1.48e-07	0.00254575
C19orf29	ENSG00000105298	-0.35	1.49e-07	0.00256295
NPEPPS	ENSG00000141279	0.258	1.52e-07	0.00261455
NGFR	ENSG00000064300	1.92	1.57e-07	0.00270056
ZNF507	ENSG00000168813	0.35	1.57e-07	0.00270056
UBE2O	ENSG00000175931	0.185	1.58e-07	0.00271776
PHF23	ENSG00000040633	0.293	1.63e-07	0.00280376
PLEC1	ENSG00000178209	-0.231	1.63e-07	0.00280376
A0AUW9	ENSG00000070159	0.632	1.64e-07	0.00282096
SLC19A1	ENSG00000173638	-0.34	1.68e-07	0.00288977
KLHL20	ENSG00000076321	0.652	1.71e-07	0.00294137
BAX	ENSG00000087088	0.328	1.71e-07	0.00294137
CNTNAP1	ENSG00000108797	0.88	1.71e-07	0.00294137
LSM2	ENSG00000172850	0.481	1.71e-07	0.00294137
NR2F1	ENSG00000175745	0.39	1.72e-07	0.00295857
BRSK2	ENSG00000174672	-0.403	1.73e-07	0.00297577
TSGA	ENSG00000115548	-0.324	1.75e-07	0.00301017
RB1CC1	ENSG00000023287	0.349	1.76e-07	0.00302738
USP14	ENSG00000101557	-0.42	1.79e-07	0.00307898
OAZ1	ENSG00000104904	-0.141	1.79e-07	0.00307898
MAF	ENSG00000178573	0.412	1.8e-07	0.00309618
UACA	ENSG00000137831	0.473	1.82e-07	0.00313058
CBY1	ENSG00000100211	0.488	1.86e-07	0.00319939
TARS	ENSG00000113407	-0.183	1.88e-07	0.00323379
TYRO3	ENSG00000092445	0.503	1.89e-07	0.00325099
UBE2I	ENSG00000103275	-0.265	1.89e-07	0.00325099
TOMM40	ENSG00000130204	-0.274	1.9e-07	0.00326819
NBPF3	ENSG00000142794	0.682	1.9e-07	0.00326819
PRPF19	ENSG00000110107	-0.174	1.93e-07	0.00331979
FLJ14106	ENSG00000119771	0.647	1.93e-07	0.00331979
CSNK2A1	ENSG00000101266	-0.474	2e-07	0.0034402
PAK4	ENSG00000130669	0.3	2e-07	0.0034402
FBXL6	ENSG00000182325	-0.498	2.02e-07	0.0034746
DIA1	ENSG00000100243	0.285	2.03e-07	0.0034918
C15orf44	ENSG00000138614	0.296	2.03e-07	0.0034918
PLCB3	ENSG00000149782	0.352	2.03e-07	0.0034918
SNORD17	ENSG00000212232	1.3	2.11e-07	0.00362941
RPL15	ENSG00000174748	-0.294	2.14e-07	0.00368101
TPPP3	ENSG00000159713	1.75	2.15e-07	0.00369821
EPB41L1	ENSG00000088367	0.494	2.16e-07	0.00371542
TAF3	ENSG00000165632	0.419	2.16e-07	0.00371542
SLC35E1	ENSG00000127526	-0.309	2.17e-07	0.00373262
GRLF1	ENSG00000160007	0.246	2.17e-07	0.00373262
SLC4A2	ENSG00000164889	0.179	2.2e-07	0.00378422
ODZ3	ENSG00000218336	0.399	2.2e-07	0.00378422
ARG2	ENSG00000081181	0.633	2.21e-07	0.00380142
CHKB	ENSG00000100288	-0.397	2.21e-07	0.00380142
MBD6	ENSG00000166987	0.476	2.21e-07	0.00380142
PRPF4B	ENSG00000112739	0.287	2.22e-07	0.00381862
DKFZp313H139	ENSG00000235307	-0.308	2.22e-07	0.00381862
DAZAP2	ENSG00000183283	0.443	2.26e-07	0.00388743
CDKN1B	ENSG00000111276	0.465	2.3e-07	0.00395623
CCDC117	ENSG00000159873	0.344	2.31e-07	0.00397343
MBD3	ENSG00000071655	-0.203	2.38e-07	0.00409384
MMACHC	ENSG00000132763	0.569	2.5e-07	0.00430025
RECQL4	ENSG00000160957	-0.25	2.62e-07	0.00450666
PGBD5	ENSG00000177614	-0.531	2.62e-07	0.00450666
ZNF292	ENSG00000188994	0.517	2.62e-07	0.00450666
ZNF592	ENSG00000166716	0.289	2.67e-07	0.00459267
A6NP70	ENSG00000104450	0.898	2.68e-07	0.00460987
PPIG	ENSG00000138398	0.314	2.8e-07	0.00481628
ZNF238	ENSG00000179456	0.382	2.83e-07	0.00486788
C19orf63	ENSG00000161671	-0.249	2.85e-07	0.00490229
HMMR	ENSG00000072571	0.369	2.86e-07	0.00491949
A5PKY6	ENSG00000114770	0.35	2.86e-07	0.00491949
ELP2	ENSG00000134759	-0.315	2.9e-07	0.00498829
VPS4A	ENSG00000132612	0.206	2.92e-07	0.00502269
MYST4	ENSG00000156650	0.346	2.95e-07	0.0050743
WDR44	ENSG00000131725	0.499	2.97e-07	0.0051087
PLD3	ENSG00000105223	0.309	2.98e-07	0.0051259
GTPBP3	ENSG00000130299	-0.263	3.07e-07	0.00528071
TYSND1	ENSG00000156521	-0.591	3.17e-07	0.00545272
MOV10	ENSG00000155363	0.345	3.19e-07	0.00548712
RAPGEF2	ENSG00000109756	0.515	3.23e-07	0.00555592
RPPH1	ENSG00000252678	-1.79	3.23e-07	0.00555592
WDFY1	ENSG00000085449	-0.499	3.27e-07	0.00562473
AKR1A1	ENSG00000117448	-0.469	3.34e-07	0.00574513
FEN1	ENSG00000168496	-0.306	3.34e-07	0.00574513
ATP2B1	ENSG00000070961	0.357	3.37e-07	0.00579674
METAP2	ENSG00000111142	0.223	3.39e-07	0.00583114
COX7C	ENSG00000127184	0.352	3.4e-07	0.00584834
MCM2	ENSG00000073111	0.118	3.41e-07	0.00586554
SESN1	ENSG00000080546	0.645	3.46e-07	0.00595155
DDX18	ENSG00000088205	0.384	3.46e-07	0.00595155
GAR1	ENSG00000109534	-0.345	3.48e-07	0.00598595
NPAT	ENSG00000149308	0.57	3.49e-07	0.00600315
APOOL	ENSG00000155008	0.854	3.52e-07	0.00605475
PCLO	ENSG00000186472	0.566	3.53e-07	0.00607195
MTIF3	ENSG00000122033	0.706	3.56e-07	0.00612356
WDR43	ENSG00000163811	0.216	3.6e-07	0.00619236
ARMCX5	ENSG00000125962	0.583	3.64e-07	0.00626116
XYLT2	ENSG00000015532	0.46	3.66e-07	0.00629557
SNAI2	ENSG00000019549	0.897	3.66e-07	0.00629557
ZIC5	ENSG00000139800	-0.531	3.68e-07	0.00632997
ZNF408	ENSG00000175213	-0.589	3.71e-07	0.00638157
SLC7A8	ENSG00000092068	0.687	3.74e-07	0.00643317
EYA1	ENSG00000104313	0.786	3.8e-07	0.00653638
EXOSC1	ENSG00000171311	0.518	3.84e-07	0.00660518
C7orf30	ENSG00000156928	0.725	3.86e-07	0.00663959
PDE4DIP	ENSG00000178104	0.331	3.86e-07	0.00663959
RAB4A	ENSG00000168118	0.407	3.9e-07	0.00670839
LARS	ENSG00000133706	0.198	3.93e-07	0.00675999
LRP3	ENSG00000130881	-0.407	3.95e-07	0.00679439
HES6	ENSG00000144485	-0.67	4.02e-07	0.0069148
A5PL20	ENSG00000164828	0.235	4.19e-07	0.00720722
EIF2AK4	ENSG00000128829	0.327	4.22e-07	0.00725882
TAGLN2	ENSG00000158710	-0.392	4.22e-07	0.00725882
PI4K2B	ENSG00000038210	-0.818	4.23e-07	0.00727602
PVRL3	ENSG00000177707	0.68	4.27e-07	0.00734483
RFX5	ENSG00000143390	0.312	4.28e-07	0.00736203
SERPINB6	ENSG00000124570	0.436	4.29e-07	0.00737923
TMCC1	ENSG00000172765	0.758	4.34e-07	0.00746523
HK2	ENSG00000159399	-0.391	4.39e-07	0.00755124
WSB2	ENSG00000176871	-0.553	4.39e-07	0.00755124
PPP2CA	ENSG00000113575	-0.263	4.43e-07	0.00762004
RPL35A	ENSG00000182899	-0.335	4.46e-07	0.00767165
FAM136A	ENSG00000035141	0.414	4.47e-07	0.00768885
FXYD5	ENSG00000089327	0.934	4.5e-07	0.00774045
RPL24	ENSG00000114391	-0.679	4.51e-07	0.00775765
XPO2	ENSG00000124207	0.164	4.61e-07	0.00792966
TBC1D14	ENSG00000132405	0.273	4.62e-07	0.00794686
KIAA1826	ENSG00000170903	0.559	4.63e-07	0.00796406
SGK493	ENSG00000162878	0.761	4.65e-07	0.00799846
RAD23B	ENSG00000119318	0.212	4.67e-07	0.00803287
CCDC34	ENSG00000109881	0.511	4.69e-07	0.00806727
HSD17B4	ENSG00000133835	0.491	4.77e-07	0.00820488
HEBP2	ENSG00000051620	0.576	4.82e-07	0.00829088
RNF6	ENSG00000127870	0.493	4.82e-07	0.00829088
HS2ST	ENSG00000153936	-0.454	4.84e-07	0.00832528
NDUFB11	ENSG00000147123	0.332	4.88e-07	0.00839409
PIP5K1C	ENSG00000186111	0.46	4.93e-07	0.00848009
KIAA1462	ENSG00000165757	0.643	4.97e-07	0.0085489
THOP1	ENSG00000172009	-0.215	4.97e-07	0.0085489
PRDM16	ENSG00000142611	0.578	4.99e-07	0.0085833
LAYN	ENSG00000204381	0.926	5.06e-07	0.00870371
MYL6	ENSG00000092841	0.232	5.19e-07	0.00892732
HNRNPAB	ENSG00000197451	-0.117	5.23e-07	0.00899612
JUP	ENSG00000173801	0.359	5.36e-07	0.00921974
PABPC1	ENSG00000070756	0.181	5.4e-07	0.00928854
ARVCF	ENSG00000099889	-0.564	5.5e-07	0.00946055
CAV1	ENSG00000105974	1.16	5.5e-07	0.00946055
NEU1	ENSG00000184494	-0.34	5.53e-07	0.00951215
NSUN6	ENSG00000241058	-0.598	5.66e-07	0.00973577
PI4KA	ENSG00000241973	0.197	5.75e-07	0.00989058
C14orf106	ENSG00000129534	0.596	5.78e-07	0.00994218
HPCAL4	ENSG00000116983	1.03	5.81e-07	0.00999378
INVS	ENSG00000119509	0.513	6.07e-07	0.010441
KLHL9	ENSG00000198642	0.379	6.07e-07	0.010441
COG2	ENSG00000135775	0.28	6.11e-07	0.0105098
NIPBL	ENSG00000164190	0.286	6.13e-07	0.0105442
SMC5	ENSG00000198887	0.416	6.15e-07	0.0105786
SQLE	ENSG00000104549	-0.302	6.19e-07	0.0106474
REV3L	ENSG00000009413	0.429	6.2e-07	0.0106646
POFUT2	ENSG00000186866	-0.324	6.23e-07	0.0107162
TRIP10	ENSG00000125733	0.394	6.33e-07	0.0108882
MIP2	ENSG00000162923	0.192	6.4e-07	0.0110086
NCAPH	ENSG00000121152	0.258	6.74e-07	0.0115935
FAM96B	ENSG00000166595	0.367	6.86e-07	0.0117999
IARS2	ENSG00000067704	0.182	6.93e-07	0.0119203
HTT	ENSG00000197386	0.171	6.97e-07	0.0119891
SERPINB1	ENSG00000021355	0.672	7.01e-07	0.0120579
KRTCAP2	ENSG00000163463	0.449	7.01e-07	0.0120579
PRPF40A	ENSG00000196504	0.221	7.07e-07	0.0121611
KIF1C	ENSG00000129250	0.164	7.11e-07	0.0122299
HEATR3	ENSG00000155393	-0.394	7.12e-07	0.0122471
SDCCAG1	ENSG00000165525	0.45	7.15e-07	0.0122987
CCDS7230	ENSG00000243251	0.487	7.18e-07	0.0123503
USP25	ENSG00000155313	0.49	7.26e-07	0.0124879
STX16	ENSG00000124222	-0.261	7.34e-07	0.0126255
LAT1	ENSG00000103257	-0.143	7.49e-07	0.0128835
TXNL4A	ENSG00000141759	-0.363	7.51e-07	0.012918
RPS19BP1	ENSG00000187051	-0.303	7.77e-07	0.0133652
FAM83D	ENSG00000101447	0.403	7.8e-07	0.0134168
FTSJ3	ENSG00000108592	0.166	7.85e-07	0.0135028
PCGF3	ENSG00000185619	-0.32	7.98e-07	0.0137264
ATP5G2	ENSG00000135390	0.353	8.11e-07	0.01395
MRPS27	ENSG00000113048	0.259	8.12e-07	0.0139672
TMBIM6	ENSG00000139644	-0.144	8.14e-07	0.0140016
KIAA1932	ENSG00000167615	-0.206	8.14e-07	0.0140016
COL7A1	ENSG00000114270	-0.876	8.19e-07	0.0140876
EEF1G	ENSG00000254772	0.33	8.27e-07	0.0142252
SMARCAD1	ENSG00000163104	0.471	8.4e-07	0.0144488
RAPGEF1	ENSG00000107263	0.293	8.54e-07	0.0146897
SENP3	ENSG00000161956	0.189	8.55e-07	0.0147069
RBMX2	ENSG00000134597	0.444	8.61e-07	0.0148101
U2AFBP	ENSG00000160201	-0.192	8.62e-07	0.0148273
DSN1	ENSG00000149636	-0.378	8.63e-07	0.0148445
DDOST	ENSG00000244038	0.176	8.79e-07	0.0151197
CDC123	ENSG00000151465	0.273	8.8e-07	0.0151369
TAX1BP1	ENSG00000106052	0.288	8.83e-07	0.0151885
RBM15	ENSG00000162775	-0.374	8.86e-07	0.0152401
CIR1	ENSG00000138433	0.439	9.04e-07	0.0155497
PACS1	ENSG00000175115	0.436	9.1e-07	0.0156529
ANXA11	ENSG00000122359	0.28	9.49e-07	0.0163237
LMF2	ENSG00000100258	-0.368	9.51e-07	0.0163582
DNAH3	ENSG00000158486	-2.06	9.56e-07	0.0164442
FKBP5	ENSG00000096060	0.292	9.69e-07	0.0166678
DAP3	ENSG00000132676	0.25	9.69e-07	0.0166678
POLR3K	ENSG00000161980	-0.46	9.92e-07	0.0170634
USP9X	ENSG00000124486	0.143	9.98e-07	0.0171666
CUL3	ENSG00000036257	0.279	1e-06	0.017201
NDUFA6	ENSG00000184983	0.431	1e-06	0.017201
MAPRE3	ENSG00000084764	0.653	1.02e-06	0.017545
CENPH	ENSG00000153044	0.475	1.02e-06	0.017545
RBM9	ENSG00000100320	0.21	1.05e-06	0.018061
IWS1	ENSG00000163166	0.243	1.05e-06	0.018061
PFAS	ENSG00000178921	-0.179	1.05e-06	0.018061
SCAPER	ENSG00000140386	0.595	1.06e-06	0.0182331
LSM14A	ENSG00000105216	0.275	1.09e-06	0.0187491
STOML2	ENSG00000165283	-0.165	1.09e-06	0.0187491
POLD3	ENSG00000077514	0.333	1.1e-06	0.0189211
POU3F2	ENSG00000184486	0.588	1.13e-06	0.0194371
SAMD11	ENSG00000187634	-0.466	1.13e-06	0.0194371
H2AFY	ENSG00000113648	-0.177	1.15e-06	0.0197812
PHTF2	ENSG00000006576	0.578	1.17e-06	0.0201252
CELSR3	ENSG00000008300	-0.231	1.17e-06	0.0201252
PNN	ENSG00000100941	0.14	1.18e-06	0.0202972
CIRH1A	ENSG00000141076	-0.235	1.18e-06	0.0202972
EXT1	ENSG00000182197	0.357	1.19e-06	0.0204692
CTNNAL1	ENSG00000119326	0.364	1.21e-06	0.0208132
APEH	ENSG00000164062	0.275	1.21e-06	0.0208132
A7BJ74	ENSG00000182389	1.24	1.21e-06	0.0208132
DNAJC13	ENSG00000138246	0.337	1.23e-06	0.0211572
PDCD10	ENSG00000114209	0.701	1.24e-06	0.0213292
ZNF773	ENSG00000152439	-1.21	1.24e-06	0.0213292
OBFC2B	ENSG00000139579	0.331	1.25e-06	0.0215012
L3MBTL2	ENSG00000100395	0.294	1.27e-06	0.0218453
FAM69A	ENSG00000154511	1.09	1.27e-06	0.0218453
KBTBD6	ENSG00000165572	0.457	1.29e-06	0.0221893
IFRD1	ENSG00000006652	-0.371	1.31e-06	0.0225333
KIAA0251	ENSG00000179889	0.276	1.32e-06	0.0227053
WIPI3	ENSG00000141580	0.273	1.33e-06	0.0228773
A6PZH3	ENSG00000159921	0.383	1.36e-06	0.0233934
PAPOLG	ENSG00000115421	0.682	1.4e-06	0.0240814
PHF12	ENSG00000109118	0.334	1.42e-06	0.0244254
DMPK	ENSG00000104936	-0.345	1.43e-06	0.0245974
CDON	ENSG00000064309	0.43	1.46e-06	0.0251135
SPTAN1	ENSG00000197694	0.121	1.46e-06	0.0251135
ISOC1	ENSG00000066583	0.473	1.48e-06	0.0254575
HSPA4	ENSG00000170606	0.151	1.5e-06	0.0258015
GPR172A	ENSG00000185803	-0.438	1.5e-06	0.0258015
CREBBP	ENSG00000005339	0.185	1.52e-06	0.0261455
CAMTA2	ENSG00000108509	0.355	1.52e-06	0.0261455
B1AKP8	ENSG00000198793	0.166	1.54e-06	0.0264895
CASP7	ENSG00000165806	0.532	1.56e-06	0.0268336
TCF20	ENSG00000100207	0.265	1.57e-06	0.0270056
NENF	ENSG00000117691	0.363	1.58e-06	0.0271776
SGK196	ENSG00000185900	-0.838	1.58e-06	0.0271776
OSAP	ENSG00000137463	0.778	1.59e-06	0.0273496
MAGED2	ENSG00000102316	0.207	1.61e-06	0.0276936
SLC39A14	ENSG00000104635	0.247	1.62e-06	0.0278656
ANXA2	ENSG00000182718	0.58	1.64e-06	0.0282096
HEATR1	ENSG00000119285	0.15	1.65e-06	0.0283817
VAPB	ENSG00000124164	0.266	1.66e-06	0.0285537
PTPN12	ENSG00000127947	0.71	1.68e-06	0.0288977
B0YIW6	ENSG00000095139	0.183	1.69e-06	0.0290697
MRPL22	ENSG00000082515	0.434	1.7e-06	0.0292417
CACHD1	ENSG00000158966	0.331	1.71e-06	0.0294137
CEP70	ENSG00000114107	1.07	1.73e-06	0.0297577
ALDH18A1	ENSG00000059573	0.154	1.74e-06	0.0299297
PNMAL1	ENSG00000182013	0.327	1.77e-06	0.0304458
MEX3A	ENSG00000203759	0.454	1.77e-06	0.0304458
TEX15	ENSG00000133863	0.972	1.79e-06	0.0307898
GDF11	ENSG00000135414	0.663	1.79e-06	0.0307898
LIG	ENSG00000078140	0.311	1.86e-06	0.0319939
ZFP36L2	ENSG00000152518	-0.395	1.88e-06	0.0323379
MTG1	ENSG00000148824	-0.413	1.89e-06	0.0325099
KIT	ENSG00000157404	0.8	1.89e-06	0.0325099
A8C1Z0	ENSG00000149428	0.129	1.92e-06	0.0330259
USP42	ENSG00000106346	0.463	1.94e-06	0.0333699
AIFM3	ENSG00000183773	0.24	1.99e-06	0.03423
NEO1	ENSG00000067141	0.275	2e-06	0.034402
SLC36A1	ENSG00000123643	0.518	2e-06	0.034402
GTF3C1	ENSG00000077235	0.118	2.03e-06	0.034918
HDGFRP3	ENSG00000166503	0.405	2.05e-06	0.0352621
UPF3A	ENSG00000169062	0.82	2.08e-06	0.0357781
KIAA0836	ENSG00000138604	0.537	2.1e-06	0.0361221
SHOC2	ENSG00000108061	0.512	2.16e-06	0.0371542
A8K4S5	ENSG00000008838	0.198	2.25e-06	0.0387023
SYTL5	ENSG00000147041	1.3	2.27e-06	0.0390463
PCTP	ENSG00000141179	0.595	2.28e-06	0.0392183
EEA1	ENSG00000102189	0.515	2.36e-06	0.0405944
AP3B1	ENSG00000132842	0.345	2.36e-06	0.0405944
NRAS	ENSG00000213281	-0.3	2.38e-06	0.0409384
SLC35F1	ENSG00000196376	-0.633	2.39e-06	0.0411104
C19orf53	ENSG00000104979	0.322	2.4e-06	0.0412824
SEMA4B	ENSG00000185033	0.702	2.42e-06	0.0416264
YME1L1	ENSG00000136758	0.229	2.44e-06	0.0419704
GSNK1G3	ENSG00000151292	0.611	2.44e-06	0.0419704
UNCX	ENSG00000164853	0.715	2.44e-06	0.0419704
MAN2A2	ENSG00000196547	-0.313	2.45e-06	0.0421424
TSC22D3	ENSG00000157514	0.225	2.51e-06	0.0431745
KLF9	ENSG00000119138	0.56	2.52e-06	0.0433465
MOCS3	ENSG00000124217	-0.706	2.54e-06	0.0436905
OVGP1	ENSG00000085465	-0.592	2.57e-06	0.0442066
C5orf4	ENSG00000170271	2.04	2.58e-06	0.0443786
CC2D2A	ENSG00000048342	0.74	2.61e-06	0.0448946
KMT2C	ENSG00000055609	-0.215	2.64e-06	0.0454106
A8MVC9	ENSG00000132768	-0.344	2.65e-06	0.0455827
RNF214	ENSG00000167257	0.444	2.68e-06	0.0460987
UBE2S	ENSG00000108106	-0.602	2.77e-06	0.0476468
MGA	ENSG00000174197	0.329	2.8e-06	0.0481628
RBM3	ENSG00000102317	0.145	2.81e-06	0.0483348
GSTK1	ENSG00000197448	0.377	2.81e-06	0.0483348
CCDS13799	ENSG00000198477	0.645	2.81e-06	0.0483348
PITRM1	ENSG00000107959	0.226	2.83e-06	0.0486788
DCBLD2	ENSG00000057019	0.393	2.85e-06	0.0490228
ARF6	ENSG00000165527	-0.331	2.85e-06	0.0490228
HNRNPKP3	ENSG00000251557	-2.12	2.87e-06	0.0493669
SATB2	ENSG00000119042	0.398	2.89e-06	0.0497109

## Sheet: siRNA_R521G_DE_p
Gene	Ensembl_gene	lfc	P	P_bonf
AMOT	ENSG00000126016	-0.522	4.95e-146	8.60013e-142
HNRPA2B1	ENSG00000122566	0.303	2.97e-128	5.16008e-124
HN1	ENSG00000189159	0.384	7.19e-108	1.24919e-103
ANKRD33	ENSG00000167612	-0.732	4.07e-93	7.07122e-89
RPS6	ENSG00000137154	-0.337	1.25e-78	2.17175e-74
HNRNPD	ENSG00000138668	0.384	2.38e-78	4.13501e-74
PLS3	ENSG00000102024	-0.446	1.71e-72	2.97095e-68
RBBP7	ENSG00000102054	-0.519	1.59e-70	2.76247e-66
HNRNPA0	ENSG00000177733	0.552	9.43e-61	1.63837e-56
JUN	ENSG00000177606	0.461	4.32e-57	7.50557e-53
H3F3B	ENSG00000132475	0.672	2.82e-56	4.89947e-52
HNRNPR	ENSG00000125944	0.524	4.82e-53	8.37427e-49
APP	ENSG00000142192	-0.349	1.08e-52	1.87639e-48
ACTB	ENSG00000075624	0.243	1.23e-52	2.137e-48
SPEN	ENSG00000065526	0.315	7.53e-52	1.30826e-47
LPCAT1	ENSG00000153395	-0.671	9.32e-51	1.61926e-46
NUCKS1	ENSG00000069275	0.287	1.08e-50	1.87639e-46
XIST	ENSG00000229807	-0.254	8.98e-50	1.56019e-45
STMN1	ENSG00000117632	-0.515	2.09e-49	3.63117e-45
AEN	ENSG00000181026	0.646	4.56e-47	7.92254e-43
NRBP1	ENSG00000115216	-0.812	7.15e-46	1.24224e-41
HEXIM1	ENSG00000186834	0.724	1.8e-45	3.12732e-41
POLR2A	ENSG00000181222	0.285	4.62e-44	8.02679e-40
SFRS2	ENSG00000161547	0.507	8.48e-43	1.47332e-38
MINK1	ENSG00000141503	-0.678	1.75e-42	3.04045e-38
YARS	ENSG00000134684	0.346	3.57e-42	6.20252e-38
AKAP12	ENSG00000131016	-0.461	3.65e-41	6.34151e-37
EIF4G3	ENSG00000075151	0.502	6.39e-38	1.1102e-33
DNAJB6	ENSG00000105993	0.699	1.27e-36	2.2065e-32
AARS	ENSG00000090861	-0.337	1.43e-34	2.48448e-30
HNRNPUL1	ENSG00000105323	0.278	7.08e-34	1.23008e-29
CLSTN1	ENSG00000171603	-0.422	3.95e-33	6.86273e-29
NAP1L4	ENSG00000205531	0.578	2.43e-30	4.22188e-26
SMC1A	ENSG00000072501	-0.191	4.19e-30	7.27971e-26
FAM101B	ENSG00000183688	0.854	6.1e-30	1.05981e-25
TACC3	ENSG00000013810	0.385	8.87e-30	1.54107e-25
SMARCC2	ENSG00000139613	-0.495	3.09e-29	5.36857e-25
SRSF1	ENSG00000136450	0.327	6.09e-29	1.05808e-24
QARS	ENSG00000172053	-0.402	1.06e-28	1.84164e-24
ZNF768	ENSG00000169957	0.413	1.3e-28	2.25862e-24
SQSTM1	ENSG00000161011	0.577	3.48e-28	6.04615e-24
PSAP	ENSG00000197746	-0.266	4.17e-28	7.24496e-24
MAFG	ENSG00000197063	0.649	8.58e-28	1.49069e-23
SRPR	ENSG00000182934	-0.408	9.76e-28	1.6957e-23
NOLC1	ENSG00000166197	0.243	1.83e-27	3.17944e-23
CALR	ENSG00000179218	-0.166	5.83e-27	1.0129e-22
PRKDC	ENSG00000121031	-0.176	6.09e-27	1.05808e-22
HIPK2	ENSG00000064393	0.52	1.74e-26	3.02308e-22
TPT1	ENSG00000133112	-0.491	2.07e-26	3.59642e-22
FKBP10	ENSG00000141756	-0.39	3.08e-26	5.35119e-22
RRP1B	ENSG00000160208	0.287	7.07e-26	1.22834e-21
BRD2	ENSG00000204256	0.21	1.14e-25	1.98064e-21
PUS1	ENSG00000177192	0.52	1.27e-25	2.2065e-21
VCAN	ENSG00000038427	-0.704	1.43e-25	2.48448e-21
EIF5A	ENSG00000132507	0.345	1.78e-25	3.09257e-21
PRPF8	ENSG00000174231	-0.14	5.25e-25	9.12135e-21
KCTD5	ENSG00000167977	0.599	5.92e-25	1.02854e-20
E2F3	ENSG00000112242	0.782	1.23e-24	2.137e-20
FNRB	ENSG00000150093	-0.559	2.77e-24	4.8126e-20
RPL5	ENSG00000122406	-0.431	6.21e-24	1.07893e-19
UBE2G2	ENSG00000184787	0.388	1.63e-23	2.83196e-19
ATF3	ENSG00000162772	0.582	5.2e-23	9.03448e-19
CMTM4	ENSG00000183723	0.698	5.77e-23	1.00248e-18
ACBD3	ENSG00000182827	0.45	7.33e-23	1.27351e-18
RANGAP1	ENSG00000100401	0.24	8.92e-23	1.54976e-18
A6YID5	ENSG00000115414	-0.656	9.66e-23	1.67833e-18
SMC3	ENSG00000108055	-0.446	1.26e-22	2.18912e-18
MDK	ENSG00000110492	-0.502	1.27e-22	2.2065e-18
EIF5	ENSG00000100664	0.334	1.63e-22	2.83196e-18
DEK	ENSG00000124795	-0.39	1.95e-22	3.38793e-18
CCDC47	ENSG00000108588	-0.334	2.01e-22	3.49217e-18
FKBP4	ENSG00000004478	0.351	2.43e-22	4.22188e-18
NSBP1	ENSG00000198157	-0.664	3.77e-22	6.55e-18
ARHGDIA	ENSG00000141522	-0.27	4.5e-22	7.8183e-18
NDRG1	ENSG00000104419	0.706	7.45e-22	1.29436e-17
G3BP1	ENSG00000145907	0.418	1.12e-21	1.94589e-17
ILF3	ENSG00000129351	0.331	1.55e-21	2.69297e-17
PARP1	ENSG00000143799	-0.125	2.83e-21	4.91684e-17
ERLIN1	ENSG00000107566	-0.689	3.33e-21	5.78554e-17
SSRP1	ENSG00000149136	0.16	3.83e-21	6.65424e-17
A8K511	ENSG00000168906	0.482	6.3e-21	1.09456e-16
RHOC	ENSG00000155366	-0.858	7.39e-21	1.28394e-16
PMAIP1	ENSG00000141682	0.9	9.45e-21	1.64184e-16
LRP1	ENSG00000123384	-0.698	9.78e-21	1.69918e-16
TXLNA	ENSG00000084652	0.294	1.01e-20	1.75477e-16
DIAPH1	ENSG00000131504	-0.258	1.07e-20	1.85902e-16
SLC3A2	ENSG00000168003	0.263	1.38e-20	2.39761e-16
ZBTB4	ENSG00000174282	-0.846	1.51e-20	2.62347e-16
CCT7	ENSG00000135624	0.189	1.64e-20	2.84934e-16
MEPCE	ENSG00000146834	0.438	5.04e-20	8.7565e-16
WDR68	ENSG00000136485	0.384	6.22e-20	1.08066e-15
APLP2	ENSG00000084234	-0.203	9.12e-20	1.58451e-15
SEPT2	ENSG00000168385	-0.272	1.18e-19	2.05013e-15
REEP2	ENSG00000132563	-0.718	1.22e-19	2.11963e-15
NEFL	ENSG00000104725	-0.63	1.35e-19	2.34549e-15
A8K0X1	ENSG00000122786	-0.445	1.39e-19	2.41499e-15
KIF1A	ENSG00000130294	0.4	1.78e-19	3.09257e-15
PES1	ENSG00000100029	0.233	1.84e-19	3.19682e-15
CALU	ENSG00000128595	-0.351	2.26e-19	3.92652e-15
TIM	ENSG00000111602	-0.301	2.64e-19	4.58674e-15
RBM25	ENSG00000119707	-0.221	2.74e-19	4.76048e-15
LAT	ENSG00000213658	0.601	3.53e-19	6.13302e-15
SULF2	ENSG00000196562	-0.673	3.98e-19	6.91485e-15
SV2A	ENSG00000159164	-0.69	4.07e-19	7.07122e-15
MLL	ENSG00000118058	-0.306	4.25e-19	7.38395e-15
SLC39A6	ENSG00000141424	-0.481	8.1e-19	1.40729e-14
TRIM11	ENSG00000154370	0.478	8.87e-19	1.54107e-14
PGM1	ENSG00000079739	-0.461	1.29e-18	2.24125e-14
RPS14	ENSG00000164587	-0.267	1.42e-18	2.46711e-14
HNRNPAB	ENSG00000197451	0.197	2.46e-18	4.274e-14
NCAM	ENSG00000149294	-0.747	3.27e-18	5.6813e-14
NUCB1	ENSG00000104805	-0.384	3.6e-18	6.25464e-14
CSNK1D	ENSG00000141551	0.264	3.77e-18	6.55e-14
DNAJC5	ENSG00000101152	0.44	5.06e-18	8.79124e-14
TFR1	ENSG00000072274	-0.359	6.78e-18	1.17796e-13
MLX	ENSG00000108788	-0.569	6.87e-18	1.19359e-13
PPT1	ENSG00000131238	-0.42	8.37e-18	1.4542e-13
TMEM50A	ENSG00000183726	0.682	9.97e-18	1.73219e-13
RRP12	ENSG00000052749	0.319	1.05e-17	1.82427e-13
LIMA1	ENSG00000050405	-0.667	1.19e-17	2.06751e-13
GAPDH	ENSG00000111640	-0.225	1.23e-17	2.137e-13
KIAA0664	ENSG00000132361	0.254	1.31e-17	2.27599e-13
TAF15	ENSG00000172660	-0.151	1.32e-17	2.29337e-13
ASPH	ENSG00000198363	-0.534	1.47e-17	2.55398e-13
DCP2	ENSG00000172795	0.751	1.66e-17	2.88408e-13
DHRS2	ENSG00000100867	0.929	2.94e-17	5.10796e-13
TUBB2C	ENSG00000188229	0.225	3.15e-17	5.47281e-13
FYCO1	ENSG00000163820	-0.581	3.61e-17	6.27201e-13
ADAMTS1	ENSG00000154734	-0.466	3.79e-17	6.58475e-13
MRP	ENSG00000175130	0.297	4.09e-17	7.10597e-13
TNFRSF10B	ENSG00000120889	-0.528	4.44e-17	7.71406e-13
TXNIP	ENSG00000117289	-0.726	4.98e-17	8.65225e-13
B0AZS7	ENSG00000118482	-0.44	6.05e-17	1.05113e-12
CNTROB	ENSG00000170037	0.369	6.38e-17	1.10846e-12
GAR1	ENSG00000109534	0.536	6.68e-17	1.16058e-12
UBE2Z	ENSG00000159202	-0.429	7.25e-17	1.25961e-12
NUP205	ENSG00000155561	-0.218	8.15e-17	1.41598e-12
MRPL24	ENSG00000143314	-0.569	1.08e-16	1.87639e-12
IQGAP1	ENSG00000140575	-0.295	1.25e-16	2.17175e-12
USP22	ENSG00000124422	0.173	1.29e-16	2.24125e-12
GOLGA4	ENSG00000144674	-0.443	1.43e-16	2.48448e-12
BEK	ENSG00000066468	-0.743	1.46e-16	2.5366e-12
CROP	ENSG00000108848	-0.235	1.52e-16	2.64085e-12
SAPS3	ENSG00000110075	-0.332	2.1e-16	3.64854e-12
A6NIT8	ENSG00000104824	0.264	2.17e-16	3.77016e-12
DHX37	ENSG00000150990	0.302	2.34e-16	4.06552e-12
P4HB	ENSG00000185624	-0.153	2.38e-16	4.13501e-12
ENPP1	ENSG00000197594	-0.883	3.01e-16	5.22957e-12
SUMF2	ENSG00000129103	-0.453	3.05e-16	5.29907e-12
HNRNPH1	ENSG00000169045	0.197	3.07e-16	5.33382e-12
C20orf11	ENSG00000101193	0.487	3.35e-16	5.82029e-12
A8K5Q0	ENSG00000182175	-0.989	3.55e-16	6.16777e-12
LAP3	ENSG00000002549	0.632	3.9e-16	6.77586e-12
U2AFBP	ENSG00000160201	0.305	4.72e-16	8.20053e-12
SART1	ENSG00000175467	0.291	4.9e-16	8.51326e-12
ELAVL1	ENSG00000066044	0.364	7.36e-16	1.27873e-11
RNF145	ENSG00000145860	-0.759	7.43e-16	1.29089e-11
HMGB3	ENSG00000029993	0.675	9.21e-16	1.60015e-11
GDI1	ENSG00000203879	-0.304	1.09e-15	1.89377e-11
B2RD24	ENSG00000120254	0.358	1.23e-15	2.137e-11
KIF4A	ENSG00000090889	0.456	1.42e-15	2.46711e-11
SMG5	ENSG00000198952	0.232	1.5e-15	2.6061e-11
DDIT4	ENSG00000168209	-0.481	1.51e-15	2.62347e-11
SRRM1	ENSG00000133226	0.33	1.9e-15	3.30106e-11
MBD3	ENSG00000071655	0.301	1.96e-15	3.4053e-11
CREBL1	ENSG00000168468	-0.56	2.18e-15	3.78753e-11
A6H8W4	ENSG00000204120	0.278	2.7e-15	4.69098e-11
MRTO4	ENSG00000053372	0.385	2.79e-15	4.84735e-11
PA1	ENSG00000185928	0.4	3.22e-15	5.59443e-11
SARS	ENSG00000031698	0.229	3.46e-15	6.0114e-11
PLOD2	ENSG00000152952	-0.759	4.71e-15	8.18315e-11
MRFAP1	ENSG00000179010	0.219	5.11e-15	8.87811e-11
UBTF	ENSG00000108312	0.248	5.4e-15	9.38196e-11
VPS53	ENSG00000141252	0.412	1.04e-14	1.8069e-10
PRKCSH	ENSG00000130175	-0.19	1.12e-14	1.94589e-10
PRPF19	ENSG00000110107	0.249	1.45e-14	2.51923e-10
DLX2	ENSG00000115844	0.665	1.71e-14	2.97095e-10
NUDC	ENSG00000090273	0.296	1.84e-14	3.19682e-10
MAP1A	ENSG00000166963	-0.582	2.1e-14	3.64854e-10
FLG	ENSG00000143631	-0.456	2.27e-14	3.9439e-10
SAFB2	ENSG00000130254	0.241	2.69e-14	4.67361e-10
ZWINT	ENSG00000122952	0.317	2.79e-14	4.84735e-10
HNRPQ	ENSG00000135316	0.348	3.17e-14	5.50756e-10
TBC1D9B	ENSG00000197226	-0.277	3.27e-14	5.6813e-10
TIMM13	ENSG00000099800	0.417	3.34e-14	5.80292e-10
USP39	ENSG00000168883	0.3	3.49e-14	6.06353e-10
NPTN	ENSG00000156642	-0.582	3.75e-14	6.51525e-10
TIF1B	ENSG00000130726	0.129	3.79e-14	6.58475e-10
GANAB	ENSG00000089597	-0.167	4.99e-14	8.66963e-10
LONRF2	ENSG00000170500	0.718	5.81e-14	1.00943e-09
GOLIM4	ENSG00000173905	-0.334	6.17e-14	1.07198e-09
ATP5G3	ENSG00000154518	0.359	6.55e-14	1.138e-09
WNK1	ENSG00000060237	-0.26	6.57e-14	1.14147e-09
CXorf39	ENSG00000123575	-0.409	6.96e-14	1.20923e-09
SPT5H	ENSG00000196235	0.219	7.84e-14	1.36212e-09
YRDC	ENSG00000196449	0.774	8.58e-14	1.49069e-09
PTMA	ENSG00000187514	0.292	8.62e-14	1.49764e-09
PYR5	ENSG00000114491	0.461	1.05e-13	1.82427e-09
SLC25A25	ENSG00000148339	0.531	1.06e-13	1.84164e-09
A8C1Z0	ENSG00000149428	-0.2	1.1e-13	1.91114e-09
ADAM9	ENSG00000168615	-0.468	1.23e-13	2.137e-09
NME1	ENSG00000239672	-0.202	1.32e-13	2.29337e-09
C1orf69	ENSG00000181873	0.492	1.44e-13	2.50186e-09
AATF	ENSG00000108270	0.3	1.48e-13	2.57135e-09
CXorf3	ENSG00000125676	-0.301	1.5e-13	2.6061e-09
RRP1	ENSG00000160214	0.289	1.58e-13	2.74509e-09
ATAD3A	ENSG00000197785	0.397	1.74e-13	3.02308e-09
MST4	ENSG00000134602	-0.583	1.76e-13	3.05782e-09
RABGAP1	ENSG00000011454	-0.433	1.81e-13	3.14469e-09
C6orf106	ENSG00000196821	0.381	2e-13	3.4748e-09
PLAT	ENSG00000104368	-0.648	2.01e-13	3.49217e-09
PGK1	ENSG00000102144	-0.268	2.05e-13	3.56167e-09
PTBP1	ENSG00000011304	0.137	2.33e-13	4.04814e-09
ENO1	ENSG00000074800	0.0895	2.4e-13	4.16976e-09
RAB5C	ENSG00000108774	-0.301	2.91e-13	5.05583e-09
NARS	ENSG00000134440	0.397	3.19e-13	5.54231e-09
CC2D1A	ENSG00000132024	-0.452	3.41e-13	5.92453e-09
TNRC6A	ENSG00000090905	-0.349	4.3e-13	7.47082e-09
TMEM184B	ENSG00000198792	-0.454	4.8e-13	8.33952e-09
NAP1L1	ENSG00000187109	-0.37	4.86e-13	8.44376e-09
SGPL1	ENSG00000166224	-0.455	4.89e-13	8.49589e-09
DHX40	ENSG00000108406	-0.392	5.18e-13	8.99973e-09
MYH10	ENSG00000133026	-0.146	5.62e-13	9.76419e-09
HDAC1	ENSG00000116478	-0.215	6.47e-13	1.1241e-08
HSPA13	ENSG00000155304	-0.507	6.83e-13	1.18664e-08
HSPC021	ENSG00000100129	-0.315	6.87e-13	1.19359e-08
CKB	ENSG00000166165	0.14	7.15e-13	1.24224e-08
PFKP	ENSG00000067057	-0.452	7.54e-13	1.31e-08
PCBP1	ENSG00000169564	0.26	8.34e-13	1.44899e-08
MAPK1	ENSG00000100030	0.358	9.51e-13	1.65227e-08
FAM168B	ENSG00000152102	0.234	1.04e-12	1.8069e-08
PDIA6	ENSG00000143870	-0.202	1.15e-12	1.99801e-08
ACLY	ENSG00000131473	0.142	1.25e-12	2.17175e-08
SLC20A1	ENSG00000144136	0.302	1.27e-12	2.2065e-08
NOC2L	ENSG00000188976	0.34	1.33e-12	2.31074e-08
TMEM43	ENSG00000170876	0.438	1.38e-12	2.39761e-08
HSPA1B	ENSG00000212866	0.579	1.42e-12	2.46711e-08
MYO6	ENSG00000196586	-0.51	1.48e-12	2.57135e-08
PDIA4	ENSG00000155660	-0.185	1.54e-12	2.6756e-08
RPL15	ENSG00000174748	0.387	1.57e-12	2.72772e-08
ZIC5	ENSG00000139800	0.7	1.85e-12	3.21419e-08
CDCA5	ENSG00000146670	0.308	1.98e-12	3.44005e-08
CASP2	ENSG00000106144	0.404	2.12e-12	3.68329e-08
LEPREL2	ENSG00000110811	-0.589	2.37e-12	4.11764e-08
H2AFY	ENSG00000113648	0.248	2.39e-12	4.15239e-08
GBF1	ENSG00000107862	-0.242	2.41e-12	4.18713e-08
A0MNN5	ENSG00000105447	0.28	2.5e-12	4.3435e-08
DST	ENSG00000151914	-0.344	2.62e-12	4.55199e-08
UNC5B	ENSG00000107731	-0.562	2.74e-12	4.76048e-08
CTSA	ENSG00000064601	-0.488	2.9e-12	5.03846e-08
ARID5B	ENSG00000150347	-0.823	2.94e-12	5.10796e-08
RBL2	ENSG00000103479	-0.548	3.05e-12	5.29907e-08
ANLN	ENSG00000011426	-0.342	3.17e-12	5.50756e-08
HDAC4	ENSG00000068024	1	3.54e-12	6.1504e-08
TSPYL1	ENSG00000189241	0.31	3.62e-12	6.28939e-08
STIP1	ENSG00000168439	0.203	4.09e-12	7.10597e-08
B3GNT1	ENSG00000174684	-0.388	4.21e-12	7.31445e-08
EZH1	ENSG00000108799	-0.586	4.28e-12	7.43607e-08
SPTBN1	ENSG00000115306	-0.187	5.21e-12	9.05185e-08
EST1A	ENSG00000070366	0.355	5.64e-12	9.79894e-08
LAMB1	ENSG00000091136	-0.436	5.65e-12	9.81631e-08
PLD2	ENSG00000129219	-0.664	5.77e-12	1.00248e-07
BAT2	ENSG00000204469	0.125	6.09e-12	1.05808e-07
CALM3	ENSG00000160014	-0.158	6.36e-12	1.10499e-07
A8K2F6	ENSG00000140450	-0.785	7.13e-12	1.23877e-07
MAGED2	ENSG00000102316	-0.294	7.45e-12	1.29436e-07
DDX39A	ENSG00000123136	0.263	8.15e-12	1.41598e-07
A8MYV6	ENSG00000100644	-0.486	8.32e-12	1.44552e-07
EIF4A1	ENSG00000161960	0.188	8.83e-12	1.53412e-07
FASTK	ENSG00000164896	-0.373	8.93e-12	1.5515e-07
PAIP2	ENSG00000120727	-0.495	9.11e-12	1.58277e-07
SNX30	ENSG00000148158	0.615	9.69e-12	1.68354e-07
STARD7	ENSG00000084090	0.206	1.04e-11	1.8069e-07
IFNAR2	ENSG00000159110	-0.702	1.11e-11	1.92851e-07
RABEP1	ENSG00000029725	-0.264	1.14e-11	1.98064e-07
PXDN	ENSG00000130508	-0.457	1.15e-11	1.99801e-07
RPRD1B	ENSG00000101413	0.416	1.31e-11	2.27599e-07
NUP160	ENSG00000030066	-0.309	1.46e-11	2.5366e-07
XYLT2	ENSG00000015532	-0.613	1.5e-11	2.6061e-07
TMEM109	ENSG00000110108	-0.319	1.54e-11	2.6756e-07
ARL6IP5	ENSG00000144746	-0.442	1.54e-11	2.6756e-07
GTF2F1	ENSG00000125651	0.223	1.55e-11	2.69297e-07
TMTC4	ENSG00000125247	1	1.61e-11	2.79721e-07
SLC1A5	ENSG00000105281	0.197	1.68e-11	2.91883e-07
TCEAL4	ENSG00000133142	-0.323	1.83e-11	3.17944e-07
SYNE1	ENSG00000131018	-0.674	1.95e-11	3.38793e-07
DDOST	ENSG00000244038	-0.238	1.96e-11	3.4053e-07
SLC4A2	ENSG00000164889	-0.229	2.24e-11	3.89178e-07
NID1	ENSG00000116962	-0.264	2.44e-11	4.23926e-07
ANKIB1	ENSG00000001629	-0.63	2.48e-11	4.30875e-07
UBE2I	ENSG00000103275	0.328	2.68e-11	4.65623e-07
AKT1	ENSG00000142208	0.329	2.69e-11	4.67361e-07
EIF3B	ENSG00000106263	0.152	2.71e-11	4.70835e-07
SAS10	ENSG00000132467	0.438	2.95e-11	5.12533e-07
B2RCV4	ENSG00000150593	-0.425	3e-11	5.2122e-07
TARBP1	ENSG00000059588	0.46	3.04e-11	5.2817e-07
NFKBIB	ENSG00000104825	0.436	3.15e-11	5.47281e-07
MID1	ENSG00000101871	-0.412	3.23e-11	5.6118e-07
SAFB	ENSG00000160633	0.18	3.26e-11	5.66392e-07
TLE4	ENSG00000106829	-0.316	3.61e-11	6.27201e-07
CDC42SE1	ENSG00000197622	-0.404	3.92e-11	6.81061e-07
KNTC1	ENSG00000184445	-0.447	4.28e-11	7.43607e-07
MACF1	ENSG00000127603	-0.245	4.41e-11	7.66193e-07
A0AVD3	ENSG00000130779	-0.435	4.6e-11	7.99204e-07
WDFY1	ENSG00000085449	0.617	4.81e-11	8.35689e-07
GLUL	ENSG00000135821	0.213	4.91e-11	8.53063e-07
CLPTM1	ENSG00000104853	-0.294	4.97e-11	8.63488e-07
HSPD1	ENSG00000144381	0.408	5.78e-11	1.00422e-06
MAP7D3	ENSG00000129680	-0.381	6.81e-11	1.18317e-06
CELF1	ENSG00000149187	0.25	7e-11	1.21618e-06
BAG1	ENSG00000107262	0.465	7.11e-11	1.23529e-06
ATAD3B	ENSG00000160072	0.398	7.33e-11	1.27351e-06
UNC119B	ENSG00000175970	0.33	7.41e-11	1.28741e-06
SF1	ENSG00000168066	0.154	8.03e-11	1.39513e-06
FYN	ENSG00000010810	-0.351	8.11e-11	1.40903e-06
B0V2L2	ENSG00000198563	0.141	8.12e-11	1.41077e-06
EIF2B1	ENSG00000111361	0.365	8.15e-11	1.41598e-06
NCKAP1	ENSG00000061676	-0.368	8.16e-11	1.41772e-06
TCP1	ENSG00000120438	0.282	8.71e-11	1.51328e-06
HAND1	ENSG00000113196	-0.872	8.8e-11	1.52891e-06
AAMP	ENSG00000127837	0.239	9.37e-11	1.62794e-06
SNRPB	ENSG00000125835	0.164	9.41e-11	1.63489e-06
RPL13a	ENSG00000142541	-0.404	9.7e-11	1.68528e-06
ALO17	ENSG00000180843	-0.686	9.85e-11	1.71134e-06
DUS3L	ENSG00000141994	0.362	9.95e-11	1.72871e-06
GLO1	ENSG00000124767	-0.251	1.07e-10	1.85902e-06
FAM53C	ENSG00000120709	0.259	1.09e-10	1.89377e-06
MBTPS1	ENSG00000140943	-0.281	1.19e-10	2.06751e-06
SUPT16H	ENSG00000092201	-0.217	1.2e-10	2.08488e-06
TNNT1	ENSG00000105048	-0.756	1.21e-10	2.10225e-06
CCDS34030	ENSG00000185477	-1.45	1.27e-10	2.2065e-06
CAD	ENSG00000084774	-0.211	1.35e-10	2.34549e-06
KLC2	ENSG00000174996	-0.318	1.44e-10	2.50186e-06
H2AFV	ENSG00000105968	0.462	1.54e-10	2.6756e-06
PRR6	ENSG00000166582	0.382	1.57e-10	2.72772e-06
ZCCHC12	ENSG00000174460	0.42	1.68e-10	2.91883e-06
ERCC3	ENSG00000163161	-0.326	1.7e-10	2.95358e-06
PSMC3	ENSG00000165916	0.276	1.8e-10	3.12732e-06
NIPSNAP1	ENSG00000184117	-0.344	1.98e-10	3.44005e-06
RRP9	ENSG00000114767	0.342	2.01e-10	3.49217e-06
PIP5K1C	ENSG00000186111	-0.579	2.31e-10	4.01339e-06
TIM44	ENSG00000104980	0.235	2.38e-10	4.13501e-06
LRPPRC	ENSG00000138095	-0.206	2.48e-10	4.30875e-06
EIF5B	ENSG00000158417	-0.223	2.5e-10	4.3435e-06
PPP3CA	ENSG00000138814	0.505	2.56e-10	4.44774e-06
CDKN1A	ENSG00000124762	-0.698	2.66e-10	4.62148e-06
HNRNPA3	ENSG00000170144	0.364	2.85e-10	4.95159e-06
MYBL2	ENSG00000101057	0.15	2.93e-10	5.09058e-06
TRAFD1	ENSG00000135148	0.357	2.98e-10	5.17745e-06
SEPTIN6	ENSG00000125354	-0.408	3.33e-10	5.78554e-06
CGN	ENSG00000143375	-0.462	3.39e-10	5.88979e-06
LAMC1	ENSG00000135862	-0.199	3.66e-10	6.35888e-06
PPIF	ENSG00000108179	0.231	3.75e-10	6.51525e-06
ASXL2	ENSG00000143970	-0.403	3.82e-10	6.63687e-06
PAM	ENSG00000145730	0.2	3.94e-10	6.84536e-06
KEAP1	ENSG00000079999	0.386	3.97e-10	6.89748e-06
ATP6V0E1	ENSG00000113732	-0.706	4.24e-10	7.36658e-06
POLR3K	ENSG00000161980	0.564	4.47e-10	7.76618e-06
SORL1	ENSG00000137642	-0.761	4.54e-10	7.8878e-06
ATP6AP1	ENSG00000071553	-0.247	4.61e-10	8.00941e-06
TRIP10	ENSG00000125733	-0.489	4.89e-10	8.49589e-06
SMARCA1	ENSG00000102038	-0.449	5.04e-10	8.7565e-06
SFRS9	ENSG00000111786	0.237	5.16e-10	8.96498e-06
AOC2	ENSG00000131480	1.14	5.51e-10	9.57307e-06
RNF187	ENSG00000168159	0.215	5.62e-10	9.76419e-06
ZYX	ENSG00000159840	0.36	5.68e-10	9.86843e-06
AP2A2	ENSG00000183020	0.314	5.97e-10	1.03723e-05
BNIP3L	ENSG00000104765	-0.651	6.3e-10	1.09456e-05
HS2ST	ENSG00000153936	0.539	6.32e-10	1.09804e-05
ANAPC7	ENSG00000196510	0.319	6.64e-10	1.15363e-05
PAM	ENSG00000145730	-0.528	6.74e-10	1.17101e-05
WBSCR22	ENSG00000071462	0.311	6.99e-10	1.21444e-05
ATF4	ENSG00000128272	0.318	7.24e-10	1.25788e-05
FLN1L	ENSG00000136068	-0.187	7.4e-10	1.28568e-05
GPR172A	ENSG00000185803	0.539	7.47e-10	1.29784e-05
EEF1A1	ENSG00000156508	-0.579	7.86e-10	1.3656e-05
CTNNB1	ENSG00000168036	-0.141	7.95e-10	1.38123e-05
CTSL1	ENSG00000135047	-0.422	8.24e-10	1.43162e-05
RRM1	ENSG00000167325	-0.219	8.8e-10	1.52891e-05
CYP27B1	ENSG00000111012	1.07	9.23e-10	1.60362e-05
C19orf63	ENSG00000161671	0.289	9.41e-10	1.63489e-05
PKM2	ENSG00000067225	-0.178	9.45e-10	1.64184e-05
EGR1	ENSG00000120738	0.879	9.47e-10	1.64532e-05
SLC39A14	ENSG00000104635	-0.311	9.64e-10	1.67485e-05
RPLP2	ENSG00000177600	0.189	9.72e-10	1.68875e-05
GNA13	ENSG00000120063	0.503	9.79e-10	1.70091e-05
TYSND1	ENSG00000156521	0.681	1.01e-09	1.75477e-05
LOC440093	ENSG00000188375	0.664	1.01e-09	1.75477e-05
EIF3H	ENSG00000147677	-0.273	1.02e-09	1.77215e-05
GNG12	ENSG00000172380	-0.517	1.04e-09	1.8069e-05
A5PKY6	ENSG00000114770	-0.411	1.07e-09	1.85902e-05
TRMT112	ENSG00000173113	-0.338	1.08e-09	1.87639e-05
C1orf216	ENSG00000142686	0.892	1.09e-09	1.89377e-05
TKT	ENSG00000163931	-0.167	1.11e-09	1.92851e-05
RARB	ENSG00000077092	-1.36	1.15e-09	1.99801e-05
RPL28	ENSG00000108107	-0.223	1.16e-09	2.01538e-05
TIAM1	ENSG00000156299	-0.375	1.24e-09	2.15438e-05
MCM4	ENSG00000104738	0.146	1.27e-09	2.2065e-05
CDCA2	ENSG00000184661	0.499	1.29e-09	2.24125e-05
VCP	ENSG00000165280	0.138	1.3e-09	2.25862e-05
PDCD11	ENSG00000148843	0.173	1.31e-09	2.27599e-05
CNTNAP1	ENSG00000108797	-1.02	1.32e-09	2.29337e-05
A8KA72	ENSG00000066926	0.494	1.35e-09	2.34549e-05
TIA1	ENSG00000116001	-0.465	1.38e-09	2.39761e-05
UBE3C	ENSG00000009335	-0.201	1.41e-09	2.44973e-05
NASP	ENSG00000132780	-0.21	1.47e-09	2.55398e-05
SHQ1	ENSG00000144736	0.595	1.5e-09	2.6061e-05
XRCC1	ENSG00000073050	0.393	1.54e-09	2.6756e-05
POLE3	ENSG00000148229	0.291	1.54e-09	2.6756e-05
CNTN1	ENSG00000018236	-1.1	1.67e-09	2.90146e-05
CDON	ENSG00000064309	-0.535	1.7e-09	2.95358e-05
EFG2	ENSG00000164347	-0.495	1.73e-09	3.0057e-05
LRRC59	ENSG00000108829	0.154	1.79e-09	3.10995e-05
PHACTR2	ENSG00000112419	-0.516	1.8e-09	3.12732e-05
SYTL5	ENSG00000147041	-1.74	1.83e-09	3.17944e-05
PTPN11	ENSG00000179295	0.359	1.84e-09	3.19682e-05
OAZ1	ENSG00000104904	0.159	1.85e-09	3.21419e-05
CCAR1	ENSG00000060339	-0.253	1.93e-09	3.35318e-05
APLP1	ENSG00000105290	-0.848	1.93e-09	3.35318e-05
HIRIP3	ENSG00000149929	0.262	1.93e-09	3.35318e-05
LOC401010	ENSG00000217950	0.681	1.96e-09	3.4053e-05
KIAA0723	ENSG00000015479	-0.177	2e-09	3.4748e-05
QKI	ENSG00000112531	-0.332	2e-09	3.4748e-05
ELOVL6	ENSG00000170522	-0.631	2e-09	3.4748e-05
IGFBP5	ENSG00000115461	-0.544	2.03e-09	3.52692e-05
KLF16	ENSG00000129911	0.48	2.03e-09	3.52692e-05
IARS2	ENSG00000067704	-0.216	2.05e-09	3.56167e-05
USP36	ENSG00000055483	0.236	2.07e-09	3.59642e-05
A8MVC9	ENSG00000132768	0.425	2.11e-09	3.66591e-05
FXYD5	ENSG00000089327	-1.11	2.16e-09	3.75278e-05
BZW1	ENSG00000082153	0.472	2.19e-09	3.80491e-05
PCGF3	ENSG00000185619	0.377	2.2e-09	3.82228e-05
ALDH1A2	ENSG00000128918	-0.551	2.25e-09	3.90915e-05
PSMD3	ENSG00000108344	0.208	2.28e-09	3.96127e-05
BBF2H7	ENSG00000182158	-0.329	2.3e-09	3.99602e-05
CHAC	ENSG00000197969	-0.447	2.34e-09	4.06552e-05
AKAP8L	ENSG00000011243	0.248	2.35e-09	4.08289e-05
PTPLAD1	ENSG00000074696	-0.207	2.37e-09	4.11764e-05
RIP11	ENSG00000135631	-0.602	2.37e-09	4.11764e-05
AGK	ENSG00000006530	-0.39	2.4e-09	4.16976e-05
SRCAP	ENSG00000080603	0.122	2.44e-09	4.23926e-05
CTTNBP2NL	ENSG00000143079	-0.491	2.65e-09	4.60411e-05
C20orf177	ENSG00000196227	-0.534	2.68e-09	4.65623e-05
MCM3AP	ENSG00000160294	0.185	2.79e-09	4.84735e-05
ZDBF2	ENSG00000204186	-0.543	2.84e-09	4.93422e-05
FBXL5	ENSG00000118564	-0.736	2.86e-09	4.96896e-05
RBM14	ENSG00000239306	0.5	2.89e-09	5.02109e-05
DKFZp313H139	ENSG00000235307	0.344	3.09e-09	5.36857e-05
PPM1D	ENSG00000170836	0.526	3.12e-09	5.42069e-05
RDH11	ENSG00000072042	-0.331	3.13e-09	5.43806e-05
BPTF	ENSG00000171634	-0.202	3.24e-09	5.62918e-05
IRAK1	ENSG00000184216	0.154	3.24e-09	5.62918e-05
POLR3A	ENSG00000148606	0.224	3.29e-09	5.71605e-05
CCDC117	ENSG00000159873	-0.388	3.34e-09	5.80292e-05
SSX2IP	ENSG00000117155	-0.532	3.5e-09	6.0809e-05
USP14	ENSG00000101557	0.462	3.54e-09	6.1504e-05
RPS19BP1	ENSG00000187051	0.352	3.57e-09	6.20252e-05
PASK	ENSG00000115687	0.505	3.64e-09	6.32414e-05
CEP110	ENSG00000119397	-0.449	3.78e-09	6.56737e-05
ING3	ENSG00000071243	0.689	3.88e-09	6.74111e-05
U2AF2	ENSG00000063244	0.133	3.94e-09	6.84536e-05
RBM42	ENSG00000126254	0.271	4.03e-09	7.00172e-05
C9orf5	ENSG00000106771	-0.384	4.16e-09	7.22758e-05
CLCN3	ENSG00000109572	-0.345	4.23e-09	7.3492e-05
JTV1	ENSG00000106305	0.347	4.31e-09	7.48819e-05
EPHA4	ENSG00000116106	-0.665	4.37e-09	7.59244e-05
AIG1	ENSG00000146416	-0.629	4.4e-09	7.64456e-05
BBX	ENSG00000114439	-0.353	4.63e-09	8.04416e-05
B2R801	ENSG00000198755	0.376	4.63e-09	8.04416e-05
PPM1F	ENSG00000100034	0.291	5.12e-09	8.89549e-05
FAM131A	ENSG00000175182	-1.29	5.18e-09	8.99973e-05
ACVR1B	ENSG00000135503	-0.393	5.3e-09	9.20822e-05
A6NCH3	ENSG00000205213	-0.615	5.49e-09	9.53833e-05
STRA13	ENSG00000169689	-0.538	5.66e-09	9.83368e-05
HNRNPA1	ENSG00000135486	0.387	5.85e-09	0.000101638
PDLIM1	ENSG00000107438	-0.444	5.91e-09	0.00010268
DDX3X	ENSG00000215301	0.153	5.91e-09	0.00010268
SLC43A2	ENSG00000167703	-0.546	6.15e-09	0.00010685
BTBD2	ENSG00000133243	-0.331	6.54e-09	0.000113626
HDAC3	ENSG00000171720	-0.29	6.57e-09	0.000114147
RPL3	ENSG00000100316	0.203	6.86e-09	0.000119186
PNPLA6	ENSG00000032444	-0.518	7.27e-09	0.000126309
SNRP70	ENSG00000104852	0.119	7.44e-09	0.000129263
AP2B1	ENSG00000006125	-0.24	7.51e-09	0.000130479
VGLL4	ENSG00000144560	0.49	9.3e-09	0.000161578
GOLGA3	ENSG00000090615	0.274	9.58e-09	0.000166443
ACSF2	ENSG00000167107	-0.79	9.61e-09	0.000166964
KDELC2	ENSG00000178202	-0.375	1.01e-08	0.000175477
SNX17	ENSG00000115234	-0.29	1.04e-08	0.00018069
DYNLRB1	ENSG00000125971	-0.426	1.07e-08	0.000185902
NUP210	ENSG00000132182	-0.175	1.19e-08	0.000206751
CSNK2A1	ENSG00000101266	0.507	1.2e-08	0.000208488
SASS6	ENSG00000156876	-0.638	1.2e-08	0.000208488
CUL4B	ENSG00000158290	-0.362	1.21e-08	0.000210225
A6PZH3	ENSG00000159921	-0.446	1.23e-08	0.0002137
MCM6	ENSG00000076003	0.168	1.24e-08	0.000215438
SFRS2B	ENSG00000180771	0.529	1.25e-08	0.000217175
MYO1D	ENSG00000176658	-0.398	1.28e-08	0.000222387
FNDC3A	ENSG00000102531	-0.417	1.3e-08	0.000225862
EIF6	ENSG00000242372	0.322	1.3e-08	0.000225862
SNF2L4	ENSG00000127616	-0.122	1.32e-08	0.000229337
GNB2L1	ENSG00000204628	-0.0884	1.32e-08	0.000229337
PSMD7	ENSG00000103035	0.308	1.34e-08	0.000232812
PPP4C	ENSG00000149923	-0.202	1.34e-08	0.000232812
ARHGEF18	ENSG00000104880	0.351	1.36e-08	0.000236286
APOBEC3C	ENSG00000244509	-0.865	1.36e-08	0.000236286
FASN	ENSG00000169710	0.0989	1.37e-08	0.000238024
CERK	ENSG00000100422	-0.288	1.46e-08	0.00025366
TMCC1	ENSG00000172765	-0.842	1.47e-08	0.000255398
A4FVB5	ENSG00000182985	-0.387	1.48e-08	0.000257135
CCDS12295	ENSG00000160888	0.464	1.51e-08	0.000262347
EPHB4	ENSG00000196411	-0.281	1.52e-08	0.000264085
SSR2	ENSG00000163479	-0.291	1.54e-08	0.00026756
DNAJA1	ENSG00000086061	0.257	1.55e-08	0.000269297
B1AL08	ENSG00000055950	-0.423	1.67e-08	0.000290146
PPP2CA	ENSG00000113575	0.287	1.69e-08	0.000293621
CIRH1A	ENSG00000141076	0.266	1.7e-08	0.000295358
ZNF503	ENSG00000165655	0.241	1.73e-08	0.00030057
CERCAM	ENSG00000167123	-0.483	1.78e-08	0.000309257
PCNXL1	ENSG00000100731	-0.326	1.88e-08	0.000326631
SMC4	ENSG00000113810	-0.203	1.88e-08	0.000326631
C1R	ENSG00000159403	-1.92	1.92e-08	0.000333581
FAM118A	ENSG00000100376	0.538	1.99e-08	0.000345743
ZC3H18	ENSG00000158545	0.204	2.08e-08	0.000361379
KIAA0528	ENSG00000111731	-0.556	2.19e-08	0.000380491
AKAP13	ENSG00000170776	0.342	2.3e-08	0.000399602
PSMD2	ENSG00000175166	0.239	2.3e-08	0.000399602
LSM2	ENSG00000172850	-0.505	2.37e-08	0.000411764
LRP2	ENSG00000081479	-0.604	2.38e-08	0.000413501
RFWD3	ENSG00000168411	0.222	2.38e-08	0.000413501
ROBO2	ENSG00000185008	-0.89	2.41e-08	0.000418713
C16orf5	ENSG00000089486	0.403	2.47e-08	0.000429138
JAM3	ENSG00000166086	-0.32	2.54e-08	0.0004413
KIF5A	ENSG00000155980	-0.643	2.55e-08	0.000443037
RBM15	ENSG00000162775	0.412	2.64e-08	0.000458674
SLC8A1	ENSG00000183023	-1.64	2.65e-08	0.000460411
MAPRE3	ENSG00000084764	-0.738	2.67e-08	0.000463886
GOLM1	ENSG00000135052	0.217	2.76e-08	0.000479522
ARPP19	ENSG00000128989	0.558	2.84e-08	0.000493422
BCL9	ENSG00000116128	-0.391	2.88e-08	0.000500371
CPSF7	ENSG00000149532	0.221	2.89e-08	0.000502109
DSG2	ENSG00000046604	0.219	2.9e-08	0.000503846
CNOT6	ENSG00000113300	0.335	2.95e-08	0.000512533
CHD1	ENSG00000153922	-0.307	2.98e-08	0.000517745
C16orf57	ENSG00000103005	0.452	3.02e-08	0.000524695
LRBA	ENSG00000198589	-0.282	3.04e-08	0.00052817
A8K6K1	ENSG00000103549	0.113	3.1e-08	0.000538594
GTF3C5	ENSG00000148308	0.239	3.18e-08	0.000552493
SLC25A4	ENSG00000151729	0.546	3.43e-08	0.000595928
TGFBR1	ENSG00000106799	0.514	3.52e-08	0.000611565
ATIC	ENSG00000138363	0.213	3.57e-08	0.000620252
OVGP1	ENSG00000085465	0.671	3.6e-08	0.000625464
MOV10	ENSG00000155363	-0.364	3.76e-08	0.000653262
SHMT2	ENSG00000182199	0.213	3.87e-08	0.000672374
B1AL79	ENSG00000065243	-0.357	3.9e-08	0.000677586
SERPINB6	ENSG00000124570	-0.466	3.93e-08	0.000682798
DDX31	ENSG00000125485	0.436	4.02e-08	0.000698435
TRMT61A	ENSG00000166166	0.428	4.1e-08	0.000712334
CUX1	ENSG00000160967	-0.359	4.14e-08	0.000719284
LOC162073	ENSG00000205730	-0.627	4.16e-08	0.000722758
LOC93622	ENSG00000170846	0.503	4.21e-08	0.000731445
RAPGEFL1	ENSG00000108352	0.876	4.23e-08	0.00073492
DSC3	ENSG00000134762	-0.526	4.27e-08	0.00074187
S100A10	ENSG00000197747	-0.544	4.52e-08	0.000785305
RPL8	ENSG00000161016	0.0983	4.55e-08	0.000790517
HEATR3	ENSG00000155393	0.424	4.6e-08	0.000799204
FHL1	ENSG00000022267	-0.314	4.69e-08	0.000814841
PYGL	ENSG00000100504	-0.19	4.73e-08	0.00082179
SLC35B4	ENSG00000205060	0.335	5.29e-08	0.000919085
A8MW58	ENSG00000103353	0.272	5.36e-08	0.000931246
BACH1	ENSG00000156273	0.583	5.4e-08	0.000938196
CASP8AP2	ENSG00000118412	-0.465	5.45e-08	0.000946883
RCC2	ENSG00000179051	0.233	5.48e-08	0.000952095
GABARAP	ENSG00000170296	-0.369	5.59e-08	0.000971207
LTB4R	ENSG00000213903	0.704	5.65e-08	0.000981631
A4D2E6	ENSG00000087087	0.115	5.69e-08	0.000988581
FSD1	ENSG00000105255	-0.506	5.72e-08	0.000993793
DSC3	ENSG00000134762	0.379	5.76e-08	0.00100074
STX16	ENSG00000124222	0.279	6.14e-08	0.00106676
AF1Q	ENSG00000213190	-1.07	6.37e-08	0.00110672
KIAA0857	ENSG00000135631	-0.679	6.42e-08	0.00111541
HMG20A	ENSG00000140382	-0.296	6.47e-08	0.0011241
B2RDU1	ENSG00000153113	-0.312	6.64e-08	0.00115363
ATP1A1	ENSG00000163399	-0.0926	6.82e-08	0.00118491
TMSB10	ENSG00000034510	-0.236	7.04e-08	0.00122313
MYEF2	ENSG00000104177	0.472	7.1e-08	0.00123355
PFKL	ENSG00000141959	-0.232	7.41e-08	0.00128741
SMURF2	ENSG00000108854	-0.453	7.58e-08	0.00131695
AUTS2	ENSG00000158321	-0.399	7.63e-08	0.00132564
KIF22	ENSG00000079616	0.239	7.82e-08	0.00135865
A8MTW7	ENSG00000080822	-0.475	8e-08	0.00138992
EIF2A	ENSG00000144895	-0.338	8.21e-08	0.00142641
GGA2	ENSG00000103365	0.22	8.23e-08	0.00142988
KPNA1	ENSG00000114030	0.323	8.39e-08	0.00145768
TARS	ENSG00000113407	0.185	8.47e-08	0.00147158
RNMTL1	ENSG00000171861	0.331	8.65e-08	0.00150285
CDCA8	ENSG00000134690	0.276	9.1e-08	0.00158103
SUV39H1	ENSG00000101945	0.412	9.57e-08	0.00166269
SCAMP4	ENSG00000227500	-0.346	9.61e-08	0.00166964
C14orf172	ENSG00000166166	0.461	9.73e-08	0.00169049
RHOB	ENSG00000143878	0.366	9.93e-08	0.00172524
LUC7L	ENSG00000007392	0.298	9.94e-08	0.00172698
FEN1	ENSG00000168496	0.313	1e-07	0.0017374
GRB10	ENSG00000106070	0.34	1.01e-07	0.00175477
BRPF1	ENSG00000156983	0.245	1.04e-07	0.0018069
KIAA0284	ENSG00000099814	0.325	1.05e-07	0.00182427
RASSF1	ENSG00000068028	0.34	1.07e-07	0.00185902
MTG1	ENSG00000148824	0.449	1.07e-07	0.00185902
NPAT	ENSG00000149308	-0.583	1.1e-07	0.00191114
SNAPC4	ENSG00000165684	0.26	1.1e-07	0.00191114
CPT1A	ENSG00000110090	-0.439	1.11e-07	0.00192851
BSDC1	ENSG00000160058	-0.282	1.11e-07	0.00192851
TAB2	ENSG00000055208	-0.335	1.13e-07	0.00196326
MAP7D2	ENSG00000184368	-0.408	1.13e-07	0.00196326
USP9X	ENSG00000124486	-0.152	1.14e-07	0.00198064
MAPRE1	ENSG00000101367	0.276	1.15e-07	0.00199801
AKAP11	ENSG00000023516	-0.404	1.17e-07	0.00203276
NF2	ENSG00000186575	0.246	1.17e-07	0.00203276
KU86	ENSG00000079246	-0.121	1.21e-07	0.00210225
RNF6	ENSG00000127870	-0.508	1.23e-07	0.002137
CCDC97	ENSG00000142039	0.316	1.27e-07	0.0022065
THOP1	ENSG00000172009	0.222	1.27e-07	0.0022065
RPN1	ENSG00000163902	-0.151	1.31e-07	0.00227599
SERTAD4	ENSG00000082497	-1.21	1.35e-07	0.00234549
KIAA1826	ENSG00000170903	-0.574	1.35e-07	0.00234549
HSP73	ENSG00000109971	-0.142	1.4e-07	0.00243236
DAZAP2	ENSG00000183283	-0.441	1.4e-07	0.00243236
ERH	ENSG00000100632	0.307	1.41e-07	0.00244973
POLDIP3	ENSG00000100227	0.223	1.45e-07	0.00251923
DDB1	ENSG00000167986	0.112	1.49e-07	0.00258873
NGRN	ENSG00000182768	0.278	1.49e-07	0.00258873
RNF121	ENSG00000137522	0.47	1.51e-07	0.00262347
ZNF777	ENSG00000196453	0.332	1.52e-07	0.00264085
NRAS	ENSG00000213281	0.325	1.54e-07	0.0026756
B0QXZ9	ENSG00000100281	0.333	1.55e-07	0.00269297
SH3D19	ENSG00000109686	-0.503	1.56e-07	0.00271034
GRP75	ENSG00000113013	0.176	1.56e-07	0.00271034
OPA3	ENSG00000125741	0.443	1.59e-07	0.00276247
C22orf30	ENSG00000183530	-0.261	1.61e-07	0.00279721
ATF5	ENSG00000169136	0.557	1.62e-07	0.00281459
ATG9A	ENSG00000198925	-0.28	1.63e-07	0.00283196
BAZ2A	ENSG00000076108	-0.16	1.65e-07	0.00286671
DHX30	ENSG00000132153	0.136	1.65e-07	0.00286671
LDOC1L	ENSG00000188636	0.35	1.7e-07	0.00295358
LARP7	ENSG00000174720	-0.358	1.73e-07	0.0030057
MSF	ENSG00000184640	0.245	1.74e-07	0.00302308
GPRASP2	ENSG00000158301	0.402	1.8e-07	0.00312732
SIPA1	ENSG00000213445	-0.652	1.81e-07	0.00314469
TP53	ENSG00000141510	0.211	1.9e-07	0.00330106
TAPP1	ENSG00000107679	-0.543	1.92e-07	0.00333581
RPL18	ENSG00000063177	-0.123	1.93e-07	0.00335318
CCNL2	ENSG00000221978	-0.203	1.93e-07	0.00335318
ZNF408	ENSG00000175213	0.591	1.96e-07	0.0034053
ZCCHC11	ENSG00000134744	-0.361	1.99e-07	0.00345743
DYRK3	ENSG00000143479	-0.745	1.99e-07	0.00345743
RPL36AL	ENSG00000165502	-0.362	2.04e-07	0.0035443
METTL11A	ENSG00000148335	0.384	2.07e-07	0.00359642
QPCT	ENSG00000115828	-1.17	2.14e-07	0.00371804
SFRS4	ENSG00000116350	0.108	2.14e-07	0.00371804
DDX46	ENSG00000145833	-0.18	2.21e-07	0.00383965
FSTL1	ENSG00000163430	-0.281	2.29e-07	0.00397865
ANXA2	ENSG00000182718	-0.56	2.29e-07	0.00397865
SMAP1	ENSG00000112305	-0.212	2.34e-07	0.00406552
MKNK2	ENSG00000099875	-0.321	2.38e-07	0.00413501
LRRC8D	ENSG00000171492	-0.562	2.43e-07	0.00422188
ITGA5	ENSG00000161638	-0.623	2.5e-07	0.0043435
RBM10	ENSG00000182872	0.199	2.54e-07	0.004413
C17orf63	ENSG00000173065	-0.564	2.59e-07	0.00449987
MAD1L1	ENSG00000002822	0.349	2.61e-07	0.00453461
TAGLN2	ENSG00000158710	0.392	2.61e-07	0.00453461
MTND5	ENSG00000198786	-0.248	2.66e-07	0.00462148
COL9A3	ENSG00000092758	-1.57	2.67e-07	0.00463886
SUDS3	ENSG00000111707	0.44	2.69e-07	0.00467361
SOX5	ENSG00000134532	-1.91	2.78e-07	0.00482997
SR140	ENSG00000163714	-0.192	2.78e-07	0.00482997
EEF1G	ENSG00000254772	-0.126	2.78e-07	0.00482997
TTPAL	ENSG00000124120	-0.487	2.8e-07	0.00486472
B1AL54	ENSG00000186197	0.129	2.81e-07	0.00488209
SFXN1	ENSG00000164466	-0.211	2.95e-07	0.00512533
NDRG4	ENSG00000103034	-0.696	3.05e-07	0.00529907
CD2AP	ENSG00000198087	-0.432	3.05e-07	0.00529907
PLAC1	ENSG00000170965	-1.33	3.11e-07	0.00540331
C17orf45	ENSG00000175061	-0.173	3.11e-07	0.00540331
PCLO	ENSG00000186472	-0.556	3.11e-07	0.00540331
C1orf198	ENSG00000119280	0.349	3.14e-07	0.00545544
H1FX	ENSG00000184897	0.201	3.17e-07	0.00550756
ABR	ENSG00000159842	-0.289	3.24e-07	0.00562918
FUCA2	ENSG00000001036	-0.288	3.3e-07	0.00573342
G3BP2	ENSG00000138757	-0.174	3.32e-07	0.00576817
EXOSC10	ENSG00000171824	-0.204	3.33e-07	0.00578554
BET1L	ENSG00000177951	0.518	3.36e-07	0.00583766
TNFRSF10D	ENSG00000173530	-0.681	3.42e-07	0.00594191
CAMK4	ENSG00000152495	-1.2	3.43e-07	0.00595928
ALS2CR13	ENSG00000138439	0.634	3.46e-07	0.0060114
ARMC6	ENSG00000105676	0.297	3.49e-07	0.00606353
DPYSL4	ENSG00000151640	0.583	3.53e-07	0.00613302
INTS3	ENSG00000143624	0.218	3.54e-07	0.0061504
RPS7	ENSG00000171863	-0.703	3.54e-07	0.0061504
DNAH3	ENSG00000158486	2.09	3.74e-07	0.00649788
ESCO1	ENSG00000141446	-0.537	3.75e-07	0.00651525
SUZ12	ENSG00000178691	-0.41	3.82e-07	0.00663687
RBM14	ENSG00000239306	0.166	3.85e-07	0.00668899
PIGK	ENSG00000142892	-0.473	3.87e-07	0.00672374
RPL35A	ENSG00000182899	0.33	3.87e-07	0.00672374
TEAD2	ENSG00000074219	-0.613	3.88e-07	0.00674111
FLNA	ENSG00000196924	0.0991	3.92e-07	0.00681061
CPE	ENSG00000109472	-0.472	4.03e-07	0.00700172
PRMT1	ENSG00000126457	0.168	4.05e-07	0.00703647
KIAA1208	ENSG00000111670	-0.448	4.15e-07	0.00721021
NDUFA6	ENSG00000184983	-0.437	4.15e-07	0.00721021
PUF60	ENSG00000179950	0.177	4.24e-07	0.00736658
B0YJC4	ENSG00000026025	-0.148	4.25e-07	0.00738395
SCARF2	ENSG00000244486	0.49	4.29e-07	0.00745345
HIVEP2	ENSG00000010818	-0.549	4.48e-07	0.00778355
KIAA0913	ENSG00000214655	0.26	4.61e-07	0.00800941
CCND2	ENSG00000118971	-0.361	4.63e-07	0.00804416
GALNT2	ENSG00000143641	-0.18	4.69e-07	0.00814841
SFRS7	ENSG00000115875	0.174	4.73e-07	0.0082179
RPS11	ENSG00000142534	-0.209	4.83e-07	0.00839164
NOG1	ENSG00000107937	0.187	4.87e-07	0.00846114
HOXB9	ENSG00000170689	0.225	4.93e-07	0.00856538
PACS1	ENSG00000175115	-0.437	4.93e-07	0.00856538
LAS1L	ENSG00000001497	0.216	4.95e-07	0.00860013
TCP10L	ENSG00000242220	0.25	5e-07	0.008687
A8K149	ENSG00000110315	0.687	5.04e-07	0.0087565
CHKB	ENSG00000100288	0.379	5.06e-07	0.00879124
MCM8	ENSG00000125885	0.308	5.06e-07	0.00879124
SALL2	ENSG00000165821	-0.328	5.08e-07	0.00882599
SLC35E1	ENSG00000127526	0.294	5.11e-07	0.00887811
PRDM16	ENSG00000142611	-0.564	5.11e-07	0.00887811
HES6	ENSG00000144485	0.653	5.22e-07	0.00906923
PAXIP1	ENSG00000157212	-0.31	5.23e-07	0.0090866
HSP90AB3P	ENSG00000183199	0.171	5.23e-07	0.0090866
RHOA	ENSG00000067560	-0.118	5.24e-07	0.00910398
B3GTL	ENSG00000187676	-0.628	5.35e-07	0.00929509
PELP1	ENSG00000141456	0.147	5.36e-07	0.00931246
A5PL20	ENSG00000164828	-0.228	5.36e-07	0.00931246
ARHGEF12	ENSG00000196914	-0.192	5.42e-07	0.00941671
LRRC47	ENSG00000130764	0.248	5.43e-07	0.00943408
STXBP1	ENSG00000136854	-0.436	5.52e-07	0.00959045
HDDC3	ENSG00000184508	-0.516	5.91e-07	0.010268
SCN4B	ENSG00000177098	-2.15	6e-07	0.0104244
VWCE	ENSG00000167992	2.06	6.09e-07	0.0105808
EXTL3	ENSG00000012232	-0.305	6.19e-07	0.0107545
RPL14	ENSG00000188846	-0.284	6.32e-07	0.0109804
XPO5	ENSG00000124571	0.182	6.37e-07	0.0110672
ANK1	ENSG00000029534	-0.937	6.46e-07	0.0112236
FBRS	ENSG00000156860	0.218	6.76e-07	0.0117448
SEMA3E	ENSG00000170381	-1.48	6.78e-07	0.0117796
NOL5A	ENSG00000101361	0.132	6.88e-07	0.0119533
EPCR	ENSG00000101000	-1.18	6.89e-07	0.0119707
TSNAX	ENSG00000116918	0.339	6.94e-07	0.0120576
BTG2	ENSG00000159388	-0.499	7.04e-07	0.0122313
WHSC1	ENSG00000109685	-0.142	7.57e-07	0.0131521
FLNC	ENSG00000128591	-0.288	7.62e-07	0.013239
MYO5A	ENSG00000197535	0.421	7.62e-07	0.013239
HSBP1	ENSG00000230989	-0.305	7.96e-07	0.0138297
SOX4	ENSG00000124766	0.2	8.02e-07	0.0139339
CSNK1A1	ENSG00000113712	0.258	8.08e-07	0.0140382
C20orf149	ENSG00000125534	-0.501	8.14e-07	0.0141424
ZNF783	ENSG00000204946	0.44	8.18e-07	0.0142119
FZD5	ENSG00000163251	0.674	8.19e-07	0.0142293
NR1D2	ENSG00000174738	-0.388	8.29e-07	0.014403
FBN2	ENSG00000138829	-0.239	8.35e-07	0.0145073
SLC37A3	ENSG00000157800	-0.353	8.54e-07	0.0148374
GPT2	ENSG00000166123	0.308	8.62e-07	0.0149764
RAB11FIP4	ENSG00000131242	0.369	8.75e-07	0.0152023
TR2IT1	ENSG00000206483	0.724	8.79e-07	0.0152717
EID1	ENSG00000255302	0.314	8.8e-07	0.0152891
RNH1	ENSG00000023191	-0.29	8.87e-07	0.0154107
USP1	ENSG00000162607	0.242	9.09e-07	0.015793
ZNF646	ENSG00000167395	0.394	9.15e-07	0.0158972
KIAA0756	ENSG00000163531	-1.77	9.45e-07	0.0164184
PI4K2B	ENSG00000038210	0.784	9.52e-07	0.01654
SSR1	ENSG00000124783	-0.27	9.66e-07	0.0167833
PAG1	ENSG00000076641	-0.463	9.69e-07	0.0168354
ABHD2	ENSG00000140526	0.291	9.76e-07	0.016957
PIK3R2	ENSG00000105647	-0.214	1e-06	0.017374
ERO1L	ENSG00000197930	-0.495	1.03e-06	0.0178952
TRAP1	ENSG00000126602	-0.147	1.06e-06	0.0184164
PYCRL	ENSG00000104524	0.447	1.08e-06	0.0187639
IRGQ	ENSG00000167378	0.7	1.08e-06	0.0187639
A8K5X9	ENSG00000122965	0.247	1.2e-06	0.0208488
PRRT3	ENSG00000163704	-0.86	1.22e-06	0.0211963
HMGB2	ENSG00000164104	-0.165	1.22e-06	0.0211963
CCT2	ENSG00000166226	0.127	1.23e-06	0.02137
RBBP8	ENSG00000101773	-0.344	1.26e-06	0.0218912
DYNC1H1	ENSG00000197102	-0.0818	1.26e-06	0.0218912
PER2	ENSG00000132326	0.607	1.27e-06	0.022065
DMPK	ENSG00000104936	0.34	1.29e-06	0.0224125
HPCAL4	ENSG00000116983	-0.969	1.29e-06	0.0224125
GPR180	ENSG00000152749	-0.607	1.3e-06	0.0225862
SRF	ENSG00000112658	0.256	1.33e-06	0.0231074
THYN1	ENSG00000151500	-0.483	1.35e-06	0.0234549
MAD	ENSG00000059728	0.586	1.38e-06	0.0239761
BORG5	ENSG00000128283	0.279	1.38e-06	0.0239761
SNRNP70	ENSG00000104852	0.0963	1.39e-06	0.0241499
ZC3HDC2	ENSG00000105939	0.342	1.39e-06	0.0241499
BAT2D1	ENSG00000117523	-0.0889	1.41e-06	0.0244973
NY-SAR-48	ENSG00000131351	-0.458	1.46e-06	0.025366
TEAD1	ENSG00000187079	0.393	1.48e-06	0.0257135
RAD50	ENSG00000113522	-0.302	1.49e-06	0.0258873
TXNL4A	ENSG00000141759	0.347	1.51e-06	0.0262347
HEXB	ENSG00000049860	-0.362	1.52e-06	0.0264085
PLEKHB2	ENSG00000115762	-0.291	1.52e-06	0.0264085
PDK1	ENSG00000152256	-0.591	1.52e-06	0.0264085
JADE2	ENSG00000043143	-0.868	1.53e-06	0.0265822
HDNB1	ENSG00000130939	-0.244	1.55e-06	0.0269297
PSME3	ENSG00000131467	0.162	1.55e-06	0.0269297
NGFR	ENSG00000064300	-1.64	1.57e-06	0.0272772
ELOF1	ENSG00000130165	0.287	1.57e-06	0.0272772
GLD2	ENSG00000164329	-0.551	1.6e-06	0.0277984
PDZD8	ENSG00000165650	-0.289	1.61e-06	0.0279721
GTSE1	ENSG00000075218	0.239	1.65e-06	0.0286671
GNL3L	ENSG00000130119	0.241	1.65e-06	0.0286671
ADAR	ENSG00000160710	0.137	1.65e-06	0.0286671
CDC25A	ENSG00000164045	0.142	1.65e-06	0.0286671
RRP7A	ENSG00000189306	0.332	1.65e-06	0.0286671
UTP6	ENSG00000108651	0.295	1.66e-06	0.0288408
SFPQ	ENSG00000116560	0.0835	1.66e-06	0.0288408
MAP7	ENSG00000135525	-0.406	1.68e-06	0.0291883
KIAA1588	ENSG00000130803	0.312	1.72e-06	0.0298833
C1orf21	ENSG00000116667	-0.485	1.73e-06	0.030057
NOL1	ENSG00000111641	0.173	1.74e-06	0.0302308
TUBA1	ENSG00000127824	0.18	1.76e-06	0.0305782
LAGE3	ENSG00000196976	0.38	1.78e-06	0.0309257
ZNF773	ENSG00000152439	1.18	1.79e-06	0.0310995
SUCLG1	ENSG00000163541	0.324	1.79e-06	0.0310995
CSTF3	ENSG00000176102	-0.361	1.81e-06	0.0314469
SIK3	ENSG00000160584	0.339	1.84e-06	0.0319682
PCDH7	ENSG00000169851	-0.363	1.85e-06	0.0321419
CELSR3	ENSG00000008300	0.222	1.86e-06	0.0323156
CLPTM1L	ENSG00000049656	0.191	1.86e-06	0.0323156
NOL6	ENSG00000165271	0.266	1.88e-06	0.0326631
CCDC92	ENSG00000119242	-0.458	1.91e-06	0.0331843
TMEM104	ENSG00000109066	0.481	1.92e-06	0.0333581
ZBTB40	ENSG00000184677	-0.27	1.92e-06	0.0333581
MMAB	ENSG00000139428	0.398	1.93e-06	0.0335318
TMUB1	ENSG00000164897	-0.298	1.93e-06	0.0335318
ATG4B	ENSG00000168397	0.325	2.01e-06	0.0349217
ATP8B2	ENSG00000143515	-0.199	2.07e-06	0.0359642
NES	ENSG00000132688	-0.881	2.14e-06	0.0371804
B2RMY0	ENSG00000174799	-0.42	2.16e-06	0.0375278
OTUD6B	ENSG00000155100	0.573	2.19e-06	0.0380491
AIFM3	ENSG00000183773	-0.233	2.21e-06	0.0383965
CCDC123	ENSG00000121289	0.358	2.39e-06	0.0415239
LRRFIP1	ENSG00000124831	-0.337	2.39e-06	0.0415239
ARPC2	ENSG00000163466	-0.223	2.41e-06	0.0418713
NUDT5	ENSG00000165609	0.284	2.42e-06	0.0420451
LMNB2	ENSG00000176619	0.111	2.44e-06	0.0423926
MAN2A2	ENSG00000196547	0.307	2.46e-06	0.04274
SCML2	ENSG00000102098	-0.45	2.49e-06	0.0432613
PNPO	ENSG00000108439	0.362	2.58e-06	0.0448249
SFRS3	ENSG00000112081	0.214	2.58e-06	0.0448249
GRB2	ENSG00000177885	0.194	2.64e-06	0.0458674
PTPRA	ENSG00000132670	-0.256	2.66e-06	0.0462148
TRIM6	ENSG00000121236	-1.02	2.7e-06	0.0469098
FOXK1	ENSG00000164916	0.241	2.71e-06	0.0470835
G8	ENSG00000229300	0.272	2.73e-06	0.047431
ROCK2	ENSG00000134318	-0.334	2.81e-06	0.0488209
U2AF1P	ENSG00000212643	0.549	2.83e-06	0.0491684
ELAC2	ENSG00000006744	0.165	2.84e-06	0.0493422
AMPK	ENSG00000111725	0.318	2.86e-06	0.0496896

## Sheet: siRNA_R522G_DE_p
Gene	Ensembl_gene	lfc	P	P_bonf
NCL	ENSG00000115053	-0.379	2.91e-248	5.09832e-244
RPS6	ENSG00000137154	-0.598	1.94e-207	3.39888e-203
AMOT	ENSG00000126016	-0.641	2.86e-196	5.01072e-192
PLS3	ENSG00000102024	-0.788	3.91e-184	6.85032e-180
SMC1A	ENSG00000072501	-0.516	1.28e-173	2.24256e-169
PARP1	ENSG00000143799	-0.399	2.4e-172	4.2048e-168
TAF15	ENSG00000172660	-0.524	1.42e-159	2.48784e-155
PRPF8	ENSG00000174231	-0.36	1.91e-134	3.34632e-130
HNRNPM	ENSG00000099783	0.539	2.07e-128	3.62664e-124
PRKDC	ENSG00000121031	-0.425	4.66e-127	8.16432e-123
ANKRD33	ENSG00000167612	-0.917	5.29e-127	9.26808e-123
RBBP7	ENSG00000102054	-0.747	1.77e-124	3.10104e-120
STMN1	ENSG00000117632	-0.878	1.2e-115	2.1024e-111
BAT2D1	ENSG00000117523	-0.464	2.82e-115	4.94064e-111
RBM25	ENSG00000119707	-0.589	2.04e-104	3.57408e-100
CROP	ENSG00000108848	-0.673	1.08e-99	1.89216e-95
TPR	ENSG00000047410	-0.554	1.31e-94	2.29512e-90
EIF3A	ENSG00000107581	-0.344	4.42e-92	7.74384e-88
EIF5B	ENSG00000158417	-0.774	8.79e-83	1.54001e-78
DDX21	ENSG00000165732	-0.442	1.1e-80	1.9272e-76
MYH10	ENSG00000133026	-0.417	2.69e-80	4.71288e-76
CSDE1	ENSG00000009307	-0.419	1.47e-79	2.57544e-75
DEK	ENSG00000124795	-0.839	2.04e-78	3.57408e-74
AKAP12	ENSG00000131016	-0.687	2.72e-77	4.76544e-73
APP	ENSG00000142192	-0.446	1.06e-76	1.85712e-72
EIF4G2	ENSG00000110321	-0.329	3.94e-73	6.90288e-69
XIST	ENSG00000229807	-0.323	1.8e-72	3.1536e-68
BPTF	ENSG00000171634	-0.665	7.33e-68	1.28422e-63
SUPT16H	ENSG00000092201	-0.647	1.77e-66	3.10104e-62
HSP73	ENSG00000109971	-0.51	2.43e-66	4.25736e-62
NRBP1	ENSG00000115216	-1.04	1.73e-64	3.03096e-60
SMC3	ENSG00000108055	-0.844	8.9e-63	1.55928e-58
SAPS3	ENSG00000110075	-0.751	1.09e-62	1.90968e-58
HNRNPU	ENSG00000153187	-0.239	2.75e-61	4.818e-57
KU86	ENSG00000079246	-0.408	3.64e-60	6.37728e-56
AARS	ENSG00000090861	-0.474	1.05e-59	1.8396e-55
HSP90AA1	ENSG00000080824	-0.593	1.25e-59	2.19e-55
RABEP1	ENSG00000029725	-0.706	1.57e-59	2.75064e-55
CXorf3	ENSG00000125676	-0.739	2.43e-59	4.25736e-55
EEF1G	ENSG00000254772	-0.432	3.78e-59	6.62256e-55
KIAA0723	ENSG00000015479	-0.525	9.38e-59	1.64338e-54
SEPT2	ENSG00000168385	-0.517	1.05e-57	1.8396e-53
GOLGA4	ENSG00000144674	-0.97	2.39e-57	4.18728e-53
A8K355	ENSG00000115524	-0.461	2.59e-57	4.53768e-53
WNK1	ENSG00000060237	-0.604	9.36e-57	1.63987e-52
B0AZS7	ENSG00000118482	-0.935	4.57e-56	8.00664e-52
CCDC47	ENSG00000108588	-0.58	2.8e-55	4.9056e-51
GAPDH	ENSG00000111640	-0.439	8.99e-55	1.57505e-50
NSBP1	ENSG00000198157	-1.21	3.27e-54	5.72904e-50
GNB2L1	ENSG00000204628	-0.256	5.71e-54	1.00039e-49
GPATCH4	ENSG00000160818	-0.458	2.56e-53	4.48512e-49
NUP205	ENSG00000155561	-0.43	3.28e-53	5.74656e-49
CALR	ENSG00000179218	-0.249	4.83e-53	8.46216e-49
CALM3	ENSG00000160014	-0.378	7.93e-53	1.38934e-48
DIAPH1	ENSG00000131504	-0.445	4.43e-51	7.76136e-47
NASP	ENSG00000132780	-0.57	2.23e-50	3.90696e-46
DNMT1	ENSG00000130816	-0.324	1.76e-49	3.08352e-45
FNRB	ENSG00000150093	-0.888	3.3e-49	5.7816e-45
HMGB2	ENSG00000164104	-0.554	4.18e-49	7.32336e-45
A8K0X1	ENSG00000122786	-0.781	1.59e-47	2.78568e-43
RPL5	ENSG00000122406	-0.667	1.65e-47	2.8908e-43
PNN	ENSG00000100941	-0.442	4.96e-47	8.68992e-43
MKI67	ENSG00000148773	-0.357	6.44e-47	1.12829e-42
ARHGDIA	ENSG00000141522	-0.426	9.01e-47	1.57855e-42
SMARCC1	ENSG00000173473	-0.327	9.31e-47	1.63111e-42
GOLIM4	ENSG00000173905	-0.703	1.28e-46	2.24256e-42
MLL	ENSG00000118058	-0.526	2.85e-46	4.9932e-42
LRPPRC	ENSG00000138095	-0.505	7.12e-46	1.24742e-41
YLPM1	ENSG00000119596	-0.492	1.57e-45	2.75064e-41
EIF3H	ENSG00000147677	-0.701	3.58e-45	6.27216e-41
TCEAL4	ENSG00000133142	-0.755	4.62e-45	8.09424e-41
RHOA	ENSG00000067560	-0.356	8.24e-45	1.44365e-40
SLC39A6	ENSG00000141424	-0.832	3.33e-44	5.83416e-40
SMC4	ENSG00000113810	-0.552	3.39e-44	5.93928e-40
CNOT1	ENSG00000125107	-0.369	3.77e-44	6.60504e-40
LUC7L2	ENSG00000146963	-0.4	1.03e-43	1.80456e-39
TIM	ENSG00000111602	-0.496	1.15e-43	2.0148e-39
USP9X	ENSG00000124486	-0.432	1.28e-43	2.24256e-39
CLTC	ENSG00000141367	-0.331	2.36e-43	4.13472e-39
HUWE1	ENSG00000086758	-0.249	2.84e-43	4.97568e-39
DDX46	ENSG00000145833	-0.522	6.81e-43	1.19311e-38
XPO2	ENSG00000124207	-0.477	9.32e-43	1.63286e-38
TPT1	ENSG00000133112	-0.668	6.06e-42	1.06171e-37
RSL1D1	ENSG00000171490	-0.412	1.19e-41	2.08488e-37
PPM1G	ENSG00000115241	-0.355	2.17e-41	3.80184e-37
G3BP2	ENSG00000138757	-0.501	4.34e-41	7.60368e-37
SLK	ENSG00000065613	-0.694	2.39e-40	4.18728e-36
HSPC021	ENSG00000100129	-0.636	3.64e-40	6.37728e-36
SMARCC2	ENSG00000139613	-0.618	4.38e-40	7.67376e-36
DHX40	ENSG00000108406	-0.799	4.41e-40	7.72632e-36
APLP2	ENSG00000084234	-0.31	5.11e-40	8.95272e-36
CANX	ENSG00000127022	-0.238	5.64e-40	9.88128e-36
HDLBP	ENSG00000115677	-0.26	6.58e-40	1.15282e-35
CCAR1	ENSG00000060339	-0.61	1.89e-39	3.31128e-35
CALU	ENSG00000128595	-0.549	2.01e-39	3.52152e-35
CRM1	ENSG00000082898	-0.498	2.2e-39	3.8544e-35
HNRNPA0	ENSG00000177733	0.461	2.88e-39	5.04576e-35
CKAP5	ENSG00000175216	-0.348	3.71e-39	6.49992e-35
SR140	ENSG00000163714	-0.533	6.35e-39	1.11252e-34
ZC3H13	ENSG00000123200	-0.438	7.34e-39	1.28597e-34
DYNC1H1	ENSG00000197102	-0.232	2.08e-38	3.64416e-34
NAP1L1	ENSG00000187109	-0.73	2.26e-38	3.95952e-34
IARS2	ENSG00000067704	-0.505	4.28e-38	7.49856e-34
SRPR	ENSG00000182934	-0.507	4.96e-38	8.68992e-34
ZFR	ENSG00000056097	-0.53	9.96e-38	1.74499e-33
RRM1	ENSG00000167325	-0.497	1.32e-37	2.31264e-33
PABPC3	ENSG00000151846	-0.585	1.97e-37	3.45144e-33
IGF2BP1	ENSG00000159217	-0.325	2.09e-37	3.66168e-33
B0YJC4	ENSG00000026025	-0.404	2.6e-37	4.5552e-33
MINK1	ENSG00000141503	-0.65	4.67e-37	8.18184e-33
METAP2	ENSG00000111142	-0.597	1.3e-36	2.2776e-32
EIF3M	ENSG00000149100	-0.573	1.58e-36	2.76816e-32
SRRM2	ENSG00000167978	-0.203	2.01e-36	3.52152e-32
HDAC1	ENSG00000116478	-0.402	2.09e-36	3.66168e-32
C1QBP	ENSG00000108561	-0.313	2.8e-36	4.9056e-32
TNRC6A	ENSG00000090905	-0.66	4.22e-36	7.39344e-32
GLO1	ENSG00000124767	-0.527	7.49e-36	1.31225e-31
LPCAT1	ENSG00000153395	-0.567	1.22e-35	2.13744e-31
RABGAP1	ENSG00000011454	-0.808	1.52e-35	2.66304e-31
TOP2B	ENSG00000077097	-0.579	1.58e-35	2.76816e-31
SNF2L4	ENSG00000127616	-0.284	1.66e-35	2.90832e-31
LDHB	ENSG00000111716	-0.343	3.53e-35	6.18456e-31
ARHGEF12	ENSG00000196914	-0.517	4.32e-35	7.56864e-31
KPNB1	ENSG00000108424	-0.245	4.69e-35	8.21688e-31
CTNNB1	ENSG00000168036	-0.3	4.87e-35	8.53224e-31
PAIP2	ENSG00000120727	-1.01	5.25e-35	9.198e-31
CTCF	ENSG00000102974	-0.558	6.78e-35	1.18786e-30
ANP32B	ENSG00000136938	-0.472	8.92e-35	1.56278e-30
CENPF	ENSG00000117724	-0.396	1.15e-34	2.0148e-30
ANP32E	ENSG00000143401	-0.541	5.34e-34	9.35568e-30
EEF2	ENSG00000167658	-0.1	7.45e-34	1.30524e-29
PYGL	ENSG00000100504	-0.456	7.7e-34	1.34904e-29
HTATSF1	ENSG00000102241	-0.449	8.41e-34	1.47343e-29
MAP1A	ENSG00000166963	-1.03	1.31e-33	2.29512e-29
KHDRBS1	ENSG00000121774	-0.356	1.32e-33	2.31264e-29
TXNIP	ENSG00000117289	-1.17	1.33e-33	2.33016e-29
PSAP	ENSG00000197746	-0.302	2.78e-33	4.87056e-29
NME1	ENSG00000239672	-0.347	2.95e-33	5.1684e-29
SPTBN1	ENSG00000115306	-0.345	3.64e-33	6.37728e-29
RSRC2	ENSG00000111011	-0.491	4.86e-33	8.51472e-29
TOP1	ENSG00000198900	-0.516	1.15e-32	2.0148e-28
CAND1	ENSG00000111530	-0.549	1.16e-32	2.03232e-28
RPL28	ENSG00000108107	-0.469	1.48e-32	2.59296e-28
PAPOLA	ENSG00000090060	-0.551	9.47e-32	1.65914e-27
BAZ1B	ENSG00000009954	-0.357	1.88e-31	3.29376e-27
SFPQ	ENSG00000116560	-0.221	2.02e-31	3.53904e-27
CHD1	ENSG00000153922	-0.714	3.18e-31	5.57136e-27
CLSTN1	ENSG00000171603	-0.419	1.12e-30	1.96224e-26
CPSF2	ENSG00000165934	-0.741	1.7e-30	2.9784e-26
AEN	ENSG00000181026	0.54	1.82e-30	3.18864e-26
A8K525	ENSG00000147140	-0.371	1.87e-30	3.27624e-26
GDI1	ENSG00000203879	-0.459	4.73e-30	8.28696e-26
SERBP1	ENSG00000142864	-0.542	5.32e-30	9.32064e-26
MST4	ENSG00000134602	-1	6.36e-30	1.11427e-25
MAP4	ENSG00000047849	-0.356	7.8e-30	1.36656e-25
FMR1	ENSG00000102081	-0.672	9.13e-30	1.59958e-25
BAZ2A	ENSG00000076108	-0.37	1.04e-29	1.82208e-25
RFC1	ENSG00000035928	-0.607	1.71e-29	2.99592e-25
QARS	ENSG00000172053	-0.423	1.84e-29	3.22368e-25
ATP5B	ENSG00000110955	-0.224	1.99e-29	3.48648e-25
IPO5	ENSG00000065150	-0.325	2.55e-29	4.4676e-25
SFXN1	ENSG00000164466	-0.502	2.77e-29	4.85304e-25
GNL3	ENSG00000163938	-0.341	3.84e-29	6.72768e-25
FAM120A	ENSG00000048828	-0.535	3.99e-29	6.99048e-25
SF3B2	ENSG00000087365	-0.263	8.43e-29	1.47694e-24
ANLN	ENSG00000011426	-0.589	8.63e-29	1.51198e-24
LIMA1	ENSG00000050405	-0.942	9e-29	1.5768e-24
HSP90B1	ENSG00000166598	-0.324	1.19e-28	2.08488e-24
RSF1	ENSG00000048649	-0.706	1.36e-28	2.38272e-24
GNAS	ENSG00000087460	-0.212	3.38e-28	5.92176e-24
CXorf39	ENSG00000123575	-0.648	3.51e-28	6.14952e-24
MAP7D3	ENSG00000129680	-0.704	3.52e-28	6.16704e-24
ATP1A1	ENSG00000163399	-0.199	3.88e-28	6.79776e-24
PPT1	ENSG00000131238	-0.569	5.5e-28	9.636e-24
ANKRD11	ENSG00000167522	-0.339	5.94e-28	1.04069e-23
RAB7A	ENSG00000075785	-0.442	5.95e-28	1.04244e-23
KIAA0648	ENSG00000121892	-0.682	6.69e-28	1.17209e-23
NCOR1	ENSG00000141027	-0.405	7.92e-28	1.38758e-23
QKI	ENSG00000112531	-0.662	8.11e-28	1.42087e-23
GNAS	ENSG00000087460	-0.214	1.31e-27	2.29512e-23
BTBD1	ENSG00000064726	-0.643	1.53e-27	2.68056e-23
KTN1	ENSG00000126777	-0.48	1.58e-27	2.76816e-23
A8MYV6	ENSG00000100644	-0.851	1.73e-27	3.03096e-23
MYH9	ENSG00000100345	-0.217	2.48e-27	4.34496e-23
DST	ENSG00000151914	-0.571	2.94e-27	5.15088e-23
SGPL1	ENSG00000166224	-0.74	2.98e-27	5.22096e-23
MSH6	ENSG00000116062	-0.414	5.14e-27	9.00528e-23
A7XZY7	ENSG00000205726	-0.646	6.97e-27	1.22114e-22
UBE3C	ENSG00000009335	-0.379	7.32e-27	1.28246e-22
TLE4	ENSG00000106829	-0.548	1.41e-26	2.47032e-22
CLCN3	ENSG00000109572	-0.686	1.56e-26	2.73312e-22
RPS14	ENSG00000164587	-0.338	1.99e-26	3.48648e-22
AP2B1	ENSG00000006125	-0.475	2.01e-26	3.52152e-22
HEATR1	ENSG00000119285	-0.349	2.11e-26	3.69672e-22
EIF2A	ENSG00000144895	-0.74	3.01e-26	5.27352e-22
ERLIN1	ENSG00000107566	-0.817	3.39e-26	5.93928e-22
CEP110	ENSG00000119397	-0.9	3.81e-26	6.67512e-22
VPS24	ENSG00000115561	-0.667	4.45e-26	7.7964e-22
WHSC1	ENSG00000109685	-0.324	5.17e-26	9.05784e-22
ASPH	ENSG00000198363	-0.702	6.38e-26	1.11778e-21
MFAP1	ENSG00000140259	-0.611	8e-26	1.4016e-21
LARS	ENSG00000133706	-0.433	9.04e-26	1.58381e-21
IK	ENSG00000113141	-0.539	1.14e-25	1.99728e-21
FYCO1	ENSG00000163820	-0.772	1.27e-25	2.22504e-21
MIP2	ENSG00000162923	-0.424	1.67e-25	2.92584e-21
BEK	ENSG00000066468	-1.02	2.04e-25	3.57408e-21
A0AVD3	ENSG00000130779	-0.752	2.05e-25	3.5916e-21
UBE2Z	ENSG00000159202	-0.568	2.08e-25	3.64416e-21
PSMA4	ENSG00000041357	-0.578	2.11e-25	3.69672e-21
HNRPDL	ENSG00000152795	-0.329	2.25e-25	3.942e-21
IQGAP1	ENSG00000140575	-0.388	3.65e-25	6.3948e-21
TUBB	ENSG00000183311	-0.328	4.13e-25	7.23576e-21
TOP2A	ENSG00000131747	-0.348	4.77e-25	8.35704e-21
PKM2	ENSG00000067225	-0.176	4.9e-25	8.5848e-21
EIF4G1	ENSG00000114867	-0.156	5.76e-25	1.00915e-20
RTF1	ENSG00000137815	-0.503	6.78e-25	1.18786e-20
PSME4	ENSG00000068878	-0.59	9.22e-25	1.61534e-20
GBF1	ENSG00000107862	-0.376	9.54e-25	1.67141e-20
SEPT11	ENSG00000138758	-0.485	1.73e-24	3.03096e-20
RPL11	ENSG00000142676	-0.351	1.74e-24	3.04848e-20
EIF3S2	ENSG00000084623	-0.325	2.03e-24	3.55656e-20
PAF1	ENSG00000006712	-0.421	2.54e-24	4.45008e-20
FAF2	ENSG00000113194	-0.409	3.05e-24	5.3436e-20
EPRS	ENSG00000136628	-0.318	3.55e-24	6.2196e-20
HSPA4	ENSG00000170606	-0.332	3.88e-24	6.79776e-20
FYN	ENSG00000010810	-0.588	4.67e-24	8.18184e-20
SLTM	ENSG00000137776	-0.579	5.02e-24	8.79504e-20
LARP7	ENSG00000174720	-0.767	5.38e-24	9.42576e-20
ASH1L	ENSG00000116539	-0.567	6.2e-24	1.08624e-19
YWHAE	ENSG00000108953	-0.278	6.32e-24	1.10726e-19
PTK2	ENSG00000169398	-0.686	9.34e-24	1.63637e-19
NUP160	ENSG00000030066	-0.49	1.04e-23	1.82208e-19
B2RCV4	ENSG00000150593	-0.695	1.04e-23	1.82208e-19
RES4-25	ENSG00000087269	-0.272	1.3e-23	2.2776e-19
WDR43	ENSG00000163811	-0.446	1.57e-23	2.75064e-19
CTR9	ENSG00000198730	-0.527	1.6e-23	2.8032e-19
PDIA6	ENSG00000143870	-0.297	2.09e-23	3.66168e-19
KARS	ENSG00000065427	-0.405	2.9e-23	5.0808e-19
MTND5	ENSG00000198786	-0.518	3.14e-23	5.50128e-19
CERK	ENSG00000100422	-0.545	3.16e-23	5.53632e-19
KIF23	ENSG00000137807	-0.519	3.22e-23	5.64144e-19
SF3B3	ENSG00000189091	-0.253	3.87e-23	6.78024e-19
P4HB	ENSG00000185624	-0.192	4.16e-23	7.28832e-19
ASPM	ENSG00000066279	-0.503	5.48e-23	9.60096e-19
PDCD6IP	ENSG00000170248	-0.498	5.53e-23	9.68856e-19
RBBP8	ENSG00000101773	-0.78	6.67e-23	1.16858e-18
HDNB1	ENSG00000130939	-0.544	6.67e-23	1.16858e-18
ZHX1	ENSG00000165156	-0.842	6.72e-23	1.17734e-18
UPF3B	ENSG00000125351	-0.51	6.95e-23	1.21764e-18
RAD21	ENSG00000164754	-0.485	7.64e-23	1.33853e-18
CHD4	ENSG00000111642	-0.214	7.92e-23	1.38758e-18
EEF1A1	ENSG00000156508	-1.03	1.07e-22	1.87464e-18
CKAP2	ENSG00000136108	-0.493	1.1e-22	1.9272e-18
EWSR1	ENSG00000182944	-0.274	1.13e-22	1.97976e-18
SSX2IP	ENSG00000117155	-0.988	1.14e-22	1.99728e-18
RPL36AL	ENSG00000165502	-0.755	1.2e-22	2.1024e-18
ANKRD17	ENSG00000132466	-0.337	1.25e-22	2.19e-18
BBX	ENSG00000114439	-0.642	1.27e-22	2.22504e-18
CAPRIN1	ENSG00000135387	-0.304	1.27e-22	2.22504e-18
A8C1Z0	ENSG00000149428	-0.276	1.33e-22	2.33016e-18
IMPDH2	ENSG00000178035	-0.263	1.35e-22	2.3652e-18
NCAM	ENSG00000149294	-0.89	1.45e-22	2.5404e-18
C17orf45	ENSG00000175061	-0.353	1.48e-22	2.59296e-18
ATP5A1	ENSG00000152234	-0.335	1.55e-22	2.7156e-18
PDIA4	ENSG00000155660	-0.267	1.59e-22	2.78568e-18
HDAC3	ENSG00000171720	-0.525	1.76e-22	3.08352e-18
RPL30	ENSG00000156482	-0.46	1.95e-22	3.4164e-18
EXOSC10	ENSG00000171824	-0.418	1.95e-22	3.4164e-18
PHACTR2	ENSG00000112419	-0.927	2.3e-22	4.0296e-18
LYAR	ENSG00000145220	-0.433	3.01e-22	5.27352e-18
EIF2AK1	ENSG00000086232	-0.445	3.17e-22	5.55384e-18
B1AL79	ENSG00000065243	-0.688	3.7e-22	6.4824e-18
EP300	ENSG00000100393	-0.393	3.82e-22	6.69264e-18
SASS6	ENSG00000156876	-1.24	5.18e-22	9.07536e-18
TCPZ	ENSG00000146731	-0.37	5.82e-22	1.01966e-17
PGK1	ENSG00000102144	-0.37	5.84e-22	1.02317e-17
NCKAP1	ENSG00000061676	-0.585	6.36e-22	1.11427e-17
MACF1	ENSG00000127603	-0.379	6.57e-22	1.15106e-17
HMG20A	ENSG00000140382	-0.57	7.11e-22	1.24567e-17
BMS1	ENSG00000165733	-0.396	7.61e-22	1.33327e-17
MAP7D2	ENSG00000184368	-0.819	8.7e-22	1.52424e-17
ETFA	ENSG00000140374	-0.437	8.94e-22	1.56629e-17
CASC3	ENSG00000108349	-0.381	9.32e-22	1.63286e-17
MDN1	ENSG00000112159	-0.299	9.85e-22	1.72572e-17
RAB5C	ENSG00000108774	-0.417	9.98e-22	1.7485e-17
LIS1	ENSG00000007168	-0.461	1.02e-21	1.78704e-17
JKTBP	ENSG00000152795	-0.385	1.21e-21	2.11992e-17
JUN	ENSG00000177606	0.294	1.27e-21	2.22504e-17
SQSTM1	ENSG00000161011	0.521	1.28e-21	2.24256e-17
CD2AP	ENSG00000198087	-0.9	1.55e-21	2.7156e-17
VCAN	ENSG00000038427	-0.659	1.63e-21	2.85576e-17
NPEPPS	ENSG00000141279	-0.493	1.85e-21	3.2412e-17
PTPN13	ENSG00000163629	-0.587	2.13e-21	3.73176e-17
SIN3A	ENSG00000169375	-0.455	2.16e-21	3.78432e-17
LRBA	ENSG00000198589	-0.521	2.16e-21	3.78432e-17
DLD	ENSG00000091140	-0.582	2.27e-21	3.97704e-17
ANKIB1	ENSG00000001629	-0.985	2.62e-21	4.59024e-17
DNAJC21	ENSG00000168724	-0.698	3.34e-21	5.85168e-17
CNN3	ENSG00000117519	-0.581	3.61e-21	6.32472e-17
KIAA0904	ENSG00000167258	-0.357	3.78e-21	6.62256e-17
TBC1D9B	ENSG00000197226	-0.36	5.9e-21	1.03368e-16
SETD5	ENSG00000168137	-0.332	5.98e-21	1.0477e-16
UBAP2L	ENSG00000143569	-0.271	6.77e-21	1.1861e-16
NMT1	ENSG00000136448	-0.335	7.77e-21	1.3613e-16
PCNXL1	ENSG00000100731	-0.586	8.06e-21	1.41211e-16
RPS11	ENSG00000142534	-0.416	8.46e-21	1.48219e-16
ZNF644	ENSG00000122482	-0.81	9.17e-21	1.60658e-16
MID1	ENSG00000101871	-0.622	9.28e-21	1.62586e-16
EPB41L2	ENSG00000079819	-0.392	9.78e-21	1.71346e-16
GOLGB1	ENSG00000173230	-0.504	1.08e-20	1.89216e-16
DROSHA	ENSG00000113360	-0.459	1.28e-20	2.24256e-16
RP1	ENSG00000104237	-0.598	1.3e-20	2.2776e-16
DKC1	ENSG00000130826	-0.29	1.34e-20	2.34768e-16
SEC62	ENSG00000008952	-0.537	1.51e-20	2.64552e-16
PIK3C2A	ENSG00000011405	-0.689	1.52e-20	2.66304e-16
ASXL2	ENSG00000143970	-0.644	1.65e-20	2.8908e-16
CCDS14512	ENSG00000123562	-0.271	1.69e-20	2.96088e-16
FLG	ENSG00000143631	-0.583	2.72e-20	4.76544e-16
UBA2	ENSG00000126261	-0.474	3.14e-20	5.50128e-16
NEFL	ENSG00000104725	-0.668	3.23e-20	5.65896e-16
GTF3C1	ENSG00000077235	-0.237	3.73e-20	6.53496e-16
PPP1CC	ENSG00000186298	-0.424	4.46e-20	7.81392e-16
SMARCA1	ENSG00000102038	-0.718	4.56e-20	7.98912e-16
ILF3	ENSG00000129351	-0.153	4.88e-20	8.54976e-16
SMAP2	ENSG00000084070	-0.401	5.02e-20	8.79504e-16
BCL9	ENSG00000116128	-0.703	5.97e-20	1.04594e-15
RPS4X	ENSG00000198034	-0.318	6.12e-20	1.07222e-15
RBM3	ENSG00000102317	-0.293	6.42e-20	1.12478e-15
DYNLRB1	ENSG00000125971	-0.741	7.67e-20	1.34378e-15
MAP4K4	ENSG00000071054	-0.36	8.09e-20	1.41737e-15
KIAA0100	ENSG00000007202	-0.268	8.48e-20	1.4857e-15
IPO7	ENSG00000205339	-0.591	8.52e-20	1.4927e-15
ACIN1	ENSG00000100813	-0.211	8.67e-20	1.51898e-15
PRPF40A	ENSG00000196504	-0.425	9.31e-20	1.63111e-15
SULF2	ENSG00000196562	-0.714	1.01e-19	1.76952e-15
A8KAE9	ENSG00000196305	-0.23	1.11e-19	1.94472e-15
GNB1	ENSG00000078369	-0.279	1.21e-19	2.11992e-15
NF1	ENSG00000196712	-0.581	1.23e-19	2.15496e-15
ZNF768	ENSG00000169957	0.352	1.4e-19	2.4528e-15
PTPLAD1	ENSG00000074696	-0.331	1.61e-19	2.82072e-15
ADAM9	ENSG00000168615	-0.603	1.82e-19	3.18864e-15
MAP1B	ENSG00000131711	-0.489	1.84e-19	3.22368e-15
A6H8Y1	ENSG00000145734	-0.648	2.46e-19	4.30992e-15
RPL4	ENSG00000174444	-0.42	2.51e-19	4.39752e-15
ACACA	ENSG00000132142	-0.407	2.63e-19	4.60776e-15
FUBP3	ENSG00000107164	-0.431	2.66e-19	4.66032e-15
RB1CC1	ENSG00000023287	-0.637	2.77e-19	4.85304e-15
MYO1D	ENSG00000176658	-0.682	2.77e-19	4.85304e-15
HNRPA2B1	ENSG00000122566	-0.126	2.92e-19	5.11584e-15
FAM101B	ENSG00000183688	0.712	2.96e-19	5.18592e-15
HDAC2	ENSG00000196591	-0.438	3.16e-19	5.53632e-15
SEPTIN6	ENSG00000125354	-0.625	3.3e-19	5.7816e-15
TMEM184B	ENSG00000198792	-0.595	3.78e-19	6.62256e-15
HSP90AB1	ENSG00000096384	-0.231	4e-19	7.008e-15
RIF1	ENSG00000080345	-0.581	4.13e-19	7.23576e-15
A8K8B2	ENSG00000096063	-0.408	4.23e-19	7.41096e-15
CCDC99	ENSG00000040275	-0.572	4.36e-19	7.63872e-15
CCDC117	ENSG00000159873	-0.631	4.44e-19	7.77888e-15
SLC3A2	ENSG00000168003	0.26	4.48e-19	7.84896e-15
A6YID5	ENSG00000115414	-0.613	4.6e-19	8.0592e-15
ROCK2	ENSG00000134318	-0.699	4.84e-19	8.47968e-15
DKFZp667P103	ENSG00000153914	-0.49	5.25e-19	9.198e-15
A6PZH3	ENSG00000159921	-0.759	6.98e-19	1.2229e-14
TBL1X	ENSG00000101849	-0.497	7.09e-19	1.24217e-14
LAMC1	ENSG00000135862	-0.296	7.13e-19	1.24918e-14
HIF1AN	ENSG00000166135	-0.541	7.29e-19	1.27721e-14
MRPS27	ENSG00000113048	-0.491	7.4e-19	1.29648e-14
PKM2	ENSG00000067225	-0.271	8.05e-19	1.41036e-14
ZNF326	ENSG00000162664	-0.594	9.05e-19	1.58556e-14
SMC2	ENSG00000136824	-0.523	9.09e-19	1.59257e-14
NSD1	ENSG00000165671	-0.277	9.22e-19	1.61534e-14
GAPEX5	ENSG00000165219	-0.436	9.61e-19	1.68367e-14
TFR1	ENSG00000072274	-0.383	9.71e-19	1.70119e-14
C22orf30	ENSG00000183530	-0.471	9.88e-19	1.73098e-14
ANKRD27	ENSG00000105186	-0.661	1.01e-18	1.76952e-14
PRKAR1A	ENSG00000108946	-0.439	1.13e-18	1.97976e-14
CDC5L	ENSG00000096401	-0.423	1.21e-18	2.11992e-14
KIAA0570	ENSG00000115464	-0.555	1.23e-18	2.15496e-14
RAD50	ENSG00000113522	-0.602	1.31e-18	2.29512e-14
MRPL24	ENSG00000143314	-0.631	1.42e-18	2.48784e-14
TCERG1	ENSG00000113649	-0.366	1.45e-18	2.5404e-14
FNDC3A	ENSG00000102531	-0.7	1.58e-18	2.76816e-14
ROCK1	ENSG00000067900	-0.619	2.1e-18	3.6792e-14
TAX1BP1	ENSG00000106052	-0.541	2.21e-18	3.87192e-14
PALLD	ENSG00000129116	-0.65	2.22e-18	3.88944e-14
TIAM1	ENSG00000156299	-0.577	2.35e-18	4.1172e-14
DNAJC8	ENSG00000126698	-0.398	2.88e-18	5.04576e-14
KIAA2006	ENSG00000108021	-0.363	2.94e-18	5.15088e-14
USP16	ENSG00000156256	-0.627	2.96e-18	5.18592e-14
STAT1	ENSG00000115415	-0.659	3.37e-18	5.90424e-14
ZCCHC11	ENSG00000134744	-0.656	3.52e-18	6.16704e-14
KDELC2	ENSG00000178202	-0.613	3.71e-18	6.49992e-14
SET2	ENSG00000181555	-0.408	3.78e-18	6.62256e-14
PABPC1	ENSG00000070756	-0.326	4.06e-18	7.11312e-14
NR1D2	ENSG00000174738	-0.751	4.25e-18	7.446e-14
ARPC2	ENSG00000163466	-0.439	4.38e-18	7.67376e-14
NIPSNAP1	ENSG00000184117	-0.498	4.55e-18	7.9716e-14
CHD8	ENSG00000100888	-0.286	4.9e-18	8.5848e-14
CHAC	ENSG00000197969	-0.7	4.92e-18	8.61984e-14
PAXIP1	ENSG00000157212	-0.578	5.28e-18	9.25056e-14
YWHAG	ENSG00000170027	-0.321	5.32e-18	9.32064e-14
LRRFIP1	ENSG00000124831	-0.676	5.81e-18	1.01791e-13
POLR2B	ENSG00000047315	-0.396	5.83e-18	1.02142e-13
RPS24	ENSG00000138326	-0.456	6.07e-18	1.06346e-13
TKT	ENSG00000163931	-0.248	6.29e-18	1.10201e-13
CSTF3	ENSG00000176102	-0.718	6.29e-18	1.10201e-13
ALDH9A1	ENSG00000143149	-0.508	6.6e-18	1.15632e-13
PGM1	ENSG00000079739	-0.468	6.87e-18	1.20362e-13
DNTTIP2	ENSG00000067334	-0.605	6.93e-18	1.21414e-13
NUP88	ENSG00000108559	-0.497	7.09e-18	1.24217e-13
FUBP1	ENSG00000162613	-0.348	7.22e-18	1.26494e-13
MYO6	ENSG00000196586	-0.659	7.24e-18	1.26845e-13
YME1L1	ENSG00000136758	-0.439	7.84e-18	1.37357e-13
TRAPPC1	ENSG00000170043	-0.58	8.38e-18	1.46818e-13
GOT2	ENSG00000125166	-0.339	8.41e-18	1.47343e-13
MLX	ENSG00000108788	-0.588	9.31e-18	1.63111e-13
SUPT6H	ENSG00000109111	-0.234	9.72e-18	1.70294e-13
CTPS	ENSG00000171793	-0.307	9.8e-18	1.71696e-13
CREBBP	ENSG00000005339	-0.344	1e-17	1.752e-13
BCCIP	ENSG00000107949	-0.457	1.29e-17	2.26008e-13
LARP1	ENSG00000155506	-0.199	1.5e-17	2.628e-13
TRMT112	ENSG00000173113	-0.502	1.56e-17	2.73312e-13
TRN	ENSG00000083312	-0.476	1.64e-17	2.87328e-13
YWHAB	ENSG00000166913	-0.321	1.64e-17	2.87328e-13
SEC23A	ENSG00000100934	-0.513	1.8e-17	3.1536e-13
TNFRSF10B	ENSG00000120889	-0.555	1.88e-17	3.29376e-13
AUTS2	ENSG00000158321	-0.685	2.01e-17	3.52152e-13
DFRP1	ENSG00000065548	-0.509	2.09e-17	3.66168e-13
A4LAA3	ENSG00000085224	-0.648	2.36e-17	4.13472e-13
QSER1	ENSG00000060749	-0.582	2.37e-17	4.15224e-13
PCM1	ENSG00000078674	-0.515	2.48e-17	4.34496e-13
SERPINB6	ENSG00000124570	-0.785	2.49e-17	4.36248e-13
TAB2	ENSG00000055208	-0.576	2.52e-17	4.41504e-13
MYST3	ENSG00000083168	-0.387	2.68e-17	4.69536e-13
DOCK7	ENSG00000116641	-0.564	2.76e-17	4.83552e-13
AKAP9	ENSG00000127914	-0.653	2.84e-17	4.97568e-13
PTPRA	ENSG00000132670	-0.495	3e-17	5.256e-13
JHDM1A	ENSG00000173120	-0.409	3.15e-17	5.5188e-13
SPTAN1	ENSG00000197694	-0.218	3.32e-17	5.81664e-13
SEC11A	ENSG00000140612	-0.553	3.52e-17	6.16704e-13
FUCA2	ENSG00000001036	-0.511	3.68e-17	6.44736e-13
TP53BP1	ENSG00000067369	-0.497	3.97e-17	6.95544e-13
RIOK1	ENSG00000124784	-0.505	4.12e-17	7.21824e-13
RNF145	ENSG00000145860	-0.83	4.21e-17	7.37592e-13
FAM122B	ENSG00000156504	-0.641	4.56e-17	7.98912e-13
PUS1	ENSG00000177192	0.436	5.19e-17	9.09288e-13
SMC5	ENSG00000198887	-0.749	5.39e-17	9.44328e-13
ACTB	ENSG00000075624	-0.211	5.44e-17	9.53088e-13
CCND2	ENSG00000118971	-0.651	5.51e-17	9.65352e-13
PRKCSH	ENSG00000130175	-0.214	5.62e-17	9.84624e-13
REEP2	ENSG00000132563	-0.682	5.71e-17	1.00039e-12
MCM7	ENSG00000166508	-0.159	6.06e-17	1.06171e-12
NBR1	ENSG00000188554	-0.435	6.18e-17	1.08274e-12
ACVR1B	ENSG00000135503	-0.602	6.76e-17	1.18435e-12
STAG2	ENSG00000101972	-0.387	6.87e-17	1.20362e-12
USP24	ENSG00000162402	-0.334	7.67e-17	1.34378e-12
FAM44A	ENSG00000038219	-0.46	7.88e-17	1.38058e-12
HSPH1	ENSG00000120694	-0.364	8.16e-17	1.42963e-12
SCP2	ENSG00000116171	-0.689	8.32e-17	1.45766e-12
DSP	ENSG00000096696	-0.274	8.51e-17	1.49095e-12
FHL1	ENSG00000022267	-0.512	9.09e-17	1.59257e-12
TMF1	ENSG00000144747	-0.658	9.17e-17	1.60658e-12
AKAP11	ENSG00000023516	-0.688	1.02e-16	1.78704e-12
MTMR1	ENSG00000063601	-0.469	1.25e-16	2.19e-12
LMNB1	ENSG00000113368	-0.291	1.27e-16	2.22504e-12
DDOST	ENSG00000244038	-0.306	1.48e-16	2.59296e-12
STT3B	ENSG00000163527	-0.524	1.59e-16	2.78568e-12
RBM9	ENSG00000100320	-0.37	1.65e-16	2.8908e-12
HPRT1	ENSG00000165704	-0.642	1.83e-16	3.20616e-12
CUL3	ENSG00000036257	-0.493	1.92e-16	3.36384e-12
PRPF4B	ENSG00000112739	-0.476	2e-16	3.504e-12
CLTA	ENSG00000122705	-0.358	2.07e-16	3.62664e-12
TRIM33	ENSG00000197323	-0.522	2.18e-16	3.81936e-12
UBR3	ENSG00000144357	-0.639	2.26e-16	3.95952e-12
SYNE1	ENSG00000131018	-0.884	2.57e-16	4.50264e-12
ECM29	ENSG00000136813	-0.357	2.59e-16	4.53768e-12
DHX15	ENSG00000109606	-0.333	2.96e-16	5.18592e-12
PLEKHB2	ENSG00000115762	-0.533	3.02e-16	5.29104e-12
RBM17	ENSG00000134453	-0.475	3.03e-16	5.30856e-12
ARMET	ENSG00000145050	-0.466	3.08e-16	5.39616e-12
ZMAT2	ENSG00000146007	-0.442	3.33e-16	5.83416e-12
LBR	ENSG00000143815	-0.323	3.55e-16	6.2196e-12
RBL2	ENSG00000103479	-0.678	3.57e-16	6.25464e-12
ENPP1	ENSG00000197594	-0.919	3.58e-16	6.27216e-12
ARF1	ENSG00000143761	-0.18	3.78e-16	6.62256e-12
PDE4DIP	ENSG00000178104	-0.558	3.89e-16	6.81528e-12
RANBP1	ENSG00000099901	-0.473	4.14e-16	7.25328e-12
PITPNA	ENSG00000174238	-0.356	4.16e-16	7.28832e-12
ZNF664	ENSG00000179195	-0.413	4.18e-16	7.32336e-12
EFTUD2	ENSG00000108883	-0.229	4.2e-16	7.3584e-12
GANAB	ENSG00000089597	-0.187	4.41e-16	7.72632e-12
ATP6V0E1	ENSG00000113732	-1	4.44e-16	7.77888e-12
MAFG	ENSG00000197063	0.509	4.94e-16	8.65488e-12
KNTC1	ENSG00000184445	-0.582	5.12e-16	8.97024e-12
C20orf177	ENSG00000196227	-0.786	5.49e-16	9.61848e-12
B2RDU1	ENSG00000153113	-0.499	6.15e-16	1.07748e-11
APPL1	ENSG00000157500	-0.594	6.31e-16	1.10551e-11
BBF2H7	ENSG00000182158	-0.47	6.8e-16	1.19136e-11
HNRNPH3	ENSG00000096746	-0.349	7.12e-16	1.24742e-11
HBS1L	ENSG00000112339	-0.427	7.28e-16	1.27546e-11
DCTN1	ENSG00000204843	-0.216	7.75e-16	1.3578e-11
SLMAP	ENSG00000163681	-0.589	8.06e-16	1.41211e-11
CFL1	ENSG00000172757	-0.249	8.36e-16	1.46467e-11
ESCO1	ENSG00000141446	-0.942	8.83e-16	1.54702e-11
COG2	ENSG00000135775	-0.472	9.28e-16	1.62586e-11
ENAH	ENSG00000154380	-0.253	9.84e-16	1.72397e-11
C15orf44	ENSG00000138614	-0.478	1.02e-15	1.78704e-11
ARL6IP5	ENSG00000144746	-0.554	1.03e-15	1.80456e-11
ADAMTS1	ENSG00000154734	-0.459	1.07e-15	1.87464e-11
KRIT1	ENSG00000001631	-0.991	1.16e-15	2.03232e-11
MAGED2	ENSG00000102316	-0.359	1.22e-15	2.13744e-11
A8MTW7	ENSG00000080822	-0.769	1.34e-15	2.34768e-11
CDC42SE1	ENSG00000197622	-0.515	1.36e-15	2.38272e-11
C3orf10	ENSG00000134075	-0.492	1.39e-15	2.43528e-11
PHYHD1	ENSG00000175287	-0.259	1.62e-15	2.83824e-11
ATP2B1	ENSG00000070961	-0.587	1.72e-15	3.01344e-11
CHD1L	ENSG00000131778	-0.401	1.73e-15	3.03096e-11
ANKFY1	ENSG00000185722	-0.333	1.75e-15	3.066e-11
NAP1L4	ENSG00000205531	0.425	1.93e-15	3.38136e-11
NUP133	ENSG00000069248	-0.334	1.95e-15	3.4164e-11
PB1	ENSG00000163939	-0.378	2.07e-15	3.62664e-11
CTTNBP2NL	ENSG00000143079	-0.703	2.08e-15	3.64416e-11
DAP3	ENSG00000132676	-0.422	2.13e-15	3.73176e-11
RPS23	ENSG00000186468	-0.377	2.19e-15	3.83688e-11
SV2A	ENSG00000159164	-0.625	2.6e-15	4.5552e-11
NCAPD2	ENSG00000010292	-0.26	2.63e-15	4.60776e-11
CLPTM1	ENSG00000104853	-0.37	2.81e-15	4.92312e-11
DDX18	ENSG00000088205	-0.628	2.86e-15	5.01072e-11
DHX9	ENSG00000135829	-0.216	2.88e-15	5.04576e-11
LAT	ENSG00000213658	0.551	3.04e-15	5.32608e-11
TCF20	ENSG00000100207	-0.455	3.08e-15	5.39616e-11
ANKHD1-EIF4EBP3	ENSG00000131503	-0.298	3.35e-15	5.8692e-11
NEO1	ENSG00000067141	-0.477	3.48e-15	6.09696e-11
B0YIW6	ENSG00000095139	-0.311	3.56e-15	6.23712e-11
HADHA	ENSG00000084754	-0.398	3.65e-15	6.3948e-11
KIAA1491	ENSG00000137073	-0.441	3.71e-15	6.49992e-11
SAR1A	ENSG00000079332	-0.607	4.09e-15	7.16568e-11
PHACTR4	ENSG00000204138	-0.458	4.1e-15	7.1832e-11
XRN2	ENSG00000088930	-0.399	4.22e-15	7.39344e-11
TAF9	ENSG00000085231	-1.04	4.33e-15	7.58616e-11
CREBL1	ENSG00000168468	-0.575	4.38e-15	7.67376e-11
TOPBP1	ENSG00000163781	-0.446	4.68e-15	8.19936e-11
RAD23B	ENSG00000119318	-0.341	4.87e-15	8.53224e-11
GABARAP	ENSG00000170296	-0.569	4.88e-15	8.54976e-11
MDK	ENSG00000110492	-0.409	5.29e-15	9.26808e-11
KCTD5	ENSG00000167977	0.477	6.07e-15	1.06346e-10
SLC30A9	ENSG00000014824	-0.619	6.5e-15	1.1388e-10
REV3L	ENSG00000009413	-0.712	6.89e-15	1.20713e-10
RNF38	ENSG00000137075	-0.805	8.06e-15	1.41211e-10
FSTL1	ENSG00000163430	-0.448	8.17e-15	1.43138e-10
JAM3	ENSG00000166086	-0.472	8.88e-15	1.55578e-10
LEC1	ENSG00000117114	-0.56	9.05e-15	1.58556e-10
CCT4	ENSG00000115484	-0.222	9.75e-15	1.7082e-10
RPA1	ENSG00000132383	-0.257	1.05e-14	1.8396e-10
SPAG9	ENSG00000008294	-0.349	1.07e-14	1.87464e-10
NPTN	ENSG00000156642	-0.619	1.1e-14	1.9272e-10
ALDH1A2	ENSG00000128918	-0.763	1.2e-14	2.1024e-10
TRIP12	ENSG00000153827	-0.285	1.2e-14	2.1024e-10
CBARA1	ENSG00000107745	-0.508	1.26e-14	2.20752e-10
PRPF38B	ENSG00000134186	-0.327	1.27e-14	2.22504e-10
PDLIM1	ENSG00000107438	-0.627	1.32e-14	2.31264e-10
RTCD1	ENSG00000137996	-0.786	1.38e-14	2.41776e-10
MAK16	ENSG00000198042	-0.879	1.44e-14	2.52288e-10
TRAP1	ENSG00000126602	-0.243	1.64e-14	2.87328e-10
USP7	ENSG00000187555	-0.328	1.74e-14	3.04848e-10
RAB11A	ENSG00000103769	-0.662	1.87e-14	3.27624e-10
TMCC1	ENSG00000172765	-1.27	1.88e-14	3.29376e-10
EZH1	ENSG00000108799	-0.681	1.95e-14	3.4164e-10
A7E2D1	ENSG00000145555	-0.551	1.96e-14	3.43392e-10
ILF2	ENSG00000143621	-0.226	1.99e-14	3.48648e-10
PPIG	ENSG00000138398	-0.487	2.06e-14	3.60912e-10
SON	ENSG00000159140	-0.198	2.11e-14	3.69672e-10
NIPBL	ENSG00000164190	-0.456	2.13e-14	3.73176e-10
AIB3	ENSG00000198646	-0.422	2.18e-14	3.81936e-10
CCDS14507	ENSG00000185222	-0.675	2.34e-14	4.09968e-10
RUFY1	ENSG00000176783	-0.416	2.38e-14	4.16976e-10
HIP1	ENSG00000127946	-0.529	2.45e-14	4.2924e-10
C10orf119	ENSG00000197771	-0.365	2.63e-14	4.60776e-10
A8K1L4	ENSG00000119471	-0.691	2.64e-14	4.62528e-10
CUL4B	ENSG00000158290	-0.513	2.66e-14	4.66032e-10
CPSF5	ENSG00000167005	-0.522	2.68e-14	4.69536e-10
LSM2	ENSG00000172850	-0.741	2.86e-14	5.01072e-10
A8K7X6	ENSG00000197111	-0.258	2.95e-14	5.1684e-10
BAZ2B	ENSG00000123636	-0.943	2.96e-14	5.18592e-10
SNRPD3	ENSG00000100028	-0.383	3.09e-14	5.41368e-10
TMSB10	ENSG00000034510	-0.35	3.31e-14	5.79912e-10
EST1C	ENSG00000116698	-0.358	3.37e-14	5.90424e-10
KIDINS220	ENSG00000134313	-0.385	3.39e-14	5.93928e-10
IFNAR2	ENSG00000159110	-0.829	3.44e-14	6.02688e-10
ECT2	ENSG00000114346	-0.574	3.54e-14	6.20208e-10
DNAJB6	ENSG00000105993	0.451	3.77e-14	6.60504e-10
ZBTB4	ENSG00000174282	-0.696	3.77e-14	6.60504e-10
HSPA13	ENSG00000155304	-0.558	3.83e-14	6.71016e-10
A8K2F6	ENSG00000140450	-0.919	3.87e-14	6.78024e-10
CMTM4	ENSG00000183723	0.564	3.89e-14	6.81528e-10
CFL1	ENSG00000172757	-0.239	4.17e-14	7.30584e-10
KLC2	ENSG00000174996	-0.393	4.21e-14	7.37592e-10
CDC42BPB	ENSG00000121388	-0.34	4.24e-14	7.42848e-10
TIA1	ENSG00000116001	-0.615	4.29e-14	7.51608e-10
DDX23	ENSG00000174243	-0.299	4.29e-14	7.51608e-10
A6NIH1	ENSG00000139239	-0.481	4.52e-14	7.91904e-10
SERINC1	ENSG00000111897	-0.434	4.64e-14	8.12928e-10
GATAD2B	ENSG00000143614	-0.434	4.64e-14	8.12928e-10
RAPGEF6	ENSG00000158987	-0.516	4.98e-14	8.72496e-10
ARL2	ENSG00000213465	-0.537	5.38e-14	9.42576e-10
DONSON	ENSG00000159147	-0.372	5.52e-14	9.67104e-10
S100A10	ENSG00000197747	-0.811	5.54e-14	9.70608e-10
B1PM99	ENSG00000174437	-0.203	5.63e-14	9.86376e-10
ACAT1	ENSG00000075239	-0.515	6.28e-14	1.10026e-09
MNAB	ENSG00000165204	-0.537	6.39e-14	1.11953e-09
RUVBL1	ENSG00000175792	-0.275	6.46e-14	1.13179e-09
CTNNAL1	ENSG00000119326	-0.591	7.04e-14	1.23341e-09
IRS4	ENSG00000133124	-0.147	7.17e-14	1.25618e-09
STAT3	ENSG00000168610	-0.387	7.99e-14	1.39985e-09
CTSA	ENSG00000064601	-0.545	8.12e-14	1.42262e-09
GPATCH8	ENSG00000186566	-0.325	8.45e-14	1.48044e-09
CASP8AP2	ENSG00000118412	-0.685	8.79e-14	1.54001e-09
ARFGEF2	ENSG00000124198	-0.451	8.87e-14	1.55402e-09
SRSF2	ENSG00000161547	0.295	8.92e-14	1.56278e-09
ZNF292	ENSG00000188994	-0.793	9.89e-14	1.73273e-09
KMT2E	ENSG00000005483	-0.632	1.04e-13	1.82208e-09
CEP110	ENSG00000119397	-0.722	1.04e-13	1.82208e-09
NCAPG2	ENSG00000146918	-0.296	1.13e-13	1.97976e-09
TCOF1	ENSG00000070814	-0.181	1.16e-13	2.03232e-09
GTF2I	ENSG00000077809	-0.41	1.42e-13	2.48784e-09
SALL2	ENSG00000165821	-0.516	1.44e-13	2.52288e-09
PAG1	ENSG00000076641	-0.76	1.48e-13	2.59296e-09
RPL14	ENSG00000188846	-0.448	1.5e-13	2.628e-09
SENP6	ENSG00000112701	-0.603	1.54e-13	2.69808e-09
EPHA4	ENSG00000116106	-0.901	1.6e-13	2.8032e-09
GRLF1	ENSG00000160007	-0.362	1.6e-13	2.8032e-09
TRIM44	ENSG00000166326	-0.49	1.6e-13	2.8032e-09
HSBP1	ENSG00000230989	-0.486	1.65e-13	2.8908e-09
TGOLN2	ENSG00000152291	-0.331	1.7e-13	2.9784e-09
TAPP1	ENSG00000107679	-0.835	1.76e-13	3.08352e-09
UACA	ENSG00000137831	-0.703	1.76e-13	3.08352e-09
PPP2R5C	ENSG00000078304	-0.524	1.8e-13	3.1536e-09
A8K5Q0	ENSG00000182175	-0.913	1.84e-13	3.22368e-09
ATF3	ENSG00000162772	0.456	2.06e-13	3.60912e-09
CHD6	ENSG00000124177	-0.408	2.07e-13	3.62664e-09
YES1	ENSG00000176105	-0.926	2.11e-13	3.69672e-09
MTMR4	ENSG00000108389	-0.402	2.14e-13	3.74928e-09
SRP54	ENSG00000100883	-0.643	2.19e-13	3.83688e-09
KIAA0528	ENSG00000111731	-0.784	2.23e-13	3.90696e-09
NDRG1	ENSG00000104419	0.569	2.32e-13	4.06464e-09
MTR	ENSG00000116984	-0.285	2.36e-13	4.13472e-09
CMT4B2	ENSG00000133812	-0.69	2.59e-13	4.53768e-09
DHRS2	ENSG00000100867	0.841	2.6e-13	4.5552e-09
CAD	ENSG00000084774	-0.25	2.71e-13	4.74792e-09
ADSL	ENSG00000239900	-0.291	2.71e-13	4.74792e-09
SNX17	ENSG00000115234	-0.389	2.79e-13	4.88808e-09
SAMHD1	ENSG00000101347	-0.696	2.88e-13	5.04576e-09
ATP6V1B2	ENSG00000147416	-0.491	2.97e-13	5.20344e-09
RAD23A	ENSG00000179262	-0.323	2.97e-13	5.20344e-09
FBP30	ENSG00000109920	-0.406	3.21e-13	5.62392e-09
ATP6AP1	ENSG00000071553	-0.301	3.5e-13	6.132e-09
DDX27	ENSG00000124228	-0.318	3.53e-13	6.18456e-09
MLK4	ENSG00000143674	-0.569	3.6e-13	6.3072e-09
KIF3B	ENSG00000101350	-0.397	3.64e-13	6.37728e-09
DLG5	ENSG00000151208	-0.348	3.84e-13	6.72768e-09
A5PKY6	ENSG00000114770	-0.515	3.89e-13	6.81528e-09
MTHFD1	ENSG00000100714	-0.269	3.94e-13	6.90288e-09
SORL1	ENSG00000137642	-0.947	4.01e-13	7.02552e-09
NFE2L1	ENSG00000082641	-0.267	4.06e-13	7.11312e-09
DIS3	ENSG00000083520	-0.335	4.16e-13	7.28832e-09
TBC1D14	ENSG00000132405	-0.407	4.21e-13	7.37592e-09
DKFZp762D096	ENSG00000131943	-0.831	4.3e-13	7.5336e-09
TSPAN3	ENSG00000140391	-0.284	4.3e-13	7.5336e-09
KIAA1826	ENSG00000170903	-0.856	4.42e-13	7.74384e-09
WASF1	ENSG00000112290	-0.547	4.44e-13	7.77888e-09
A4FVB5	ENSG00000182985	-0.523	4.58e-13	8.02416e-09
FBL	ENSG00000105202	-0.186	4.64e-13	8.12928e-09
C9orf5	ENSG00000106771	-0.498	4.72e-13	8.26944e-09
ZNF507	ENSG00000168813	-0.501	4.95e-13	8.6724e-09
SSR1	ENSG00000124783	-0.423	4.96e-13	8.68992e-09
POLR1A	ENSG00000068654	-0.28	5.07e-13	8.88264e-09
B2RMY0	ENSG00000174799	-0.694	5.4e-13	9.4608e-09
INVS	ENSG00000119509	-0.786	5.89e-13	1.03193e-08
HEXIM1	ENSG00000186834	0.402	6.08e-13	1.06522e-08
USO1	ENSG00000138768	-0.543	6.18e-13	1.08274e-08
DAZAP2	ENSG00000183283	-0.645	6.25e-13	1.095e-08
PIKFYVE	ENSG00000115020	-0.585	6.47e-13	1.13354e-08
SSH1	ENSG00000084112	-0.895	6.62e-13	1.15982e-08
B2RB87	ENSG00000105552	-0.538	7.11e-13	1.24567e-08
BNIP3L	ENSG00000104765	-0.803	7.27e-13	1.2737e-08
POLD3	ENSG00000077514	-0.511	7.49e-13	1.31225e-08
MIER1	ENSG00000198160	-0.643	7.57e-13	1.32626e-08
ATP8B2	ENSG00000143515	-0.316	7.71e-13	1.35079e-08
ZZZ3	ENSG00000036549	-0.487	7.99e-13	1.39985e-08
CALCOCO2	ENSG00000136436	-0.563	8.03e-13	1.40686e-08
ADDA	ENSG00000087274	-0.318	8.12e-13	1.42262e-08
PAPOLG	ENSG00000115421	-1.1	8.12e-13	1.42262e-08
COPB2	ENSG00000184432	-0.335	8.27e-13	1.4489e-08
PIK3R2	ENSG00000105647	-0.331	8.42e-13	1.47518e-08
CCT5	ENSG00000150753	-0.211	8.84e-13	1.54877e-08
DNAJC13	ENSG00000138246	-0.517	9.64e-13	1.68893e-08
RNF6	ENSG00000127870	-0.738	9.67e-13	1.69418e-08
ERCC3	ENSG00000163161	-0.38	1.02e-12	1.78704e-08
GPI	ENSG00000105220	-0.212	1.03e-12	1.80456e-08
APEX1	ENSG00000100823	-0.256	1.06e-12	1.85712e-08
POLA1	ENSG00000101868	-0.355	1.06e-12	1.85712e-08
RNH1	ENSG00000023191	-0.446	1.07e-12	1.87464e-08
HSD17B4	ENSG00000133835	-0.443	1.07e-12	1.87464e-08
WDR1	ENSG00000071127	-0.297	1.09e-12	1.90968e-08
PUM1	ENSG00000134644	-0.28	1.11e-12	1.94472e-08
GDI2	ENSG00000057608	-0.471	1.12e-12	1.96224e-08
LIP1	ENSG00000131626	-0.346	1.16e-12	2.03232e-08
SOS1	ENSG00000115904	-0.755	1.2e-12	2.1024e-08
A8K394	ENSG00000137497	-0.233	1.2e-12	2.1024e-08
SRP72	ENSG00000174780	-0.438	1.24e-12	2.17248e-08
RAB6IP1	ENSG00000184014	-0.331	1.24e-12	2.17248e-08
B2RNV3	ENSG00000153317	-0.615	1.27e-12	2.22504e-08
HDGFRP3	ENSG00000166503	-0.636	1.34e-12	2.34768e-08
NY-SAR-48	ENSG00000131351	-0.729	1.37e-12	2.40024e-08
KIAA0664	ENSG00000132361	0.219	1.39e-12	2.43528e-08
MBTPS1	ENSG00000140943	-0.322	1.4e-12	2.4528e-08
GSPT1	ENSG00000103342	-0.32	1.43e-12	2.50536e-08
AHCYL1	ENSG00000168710	-0.318	1.47e-12	2.57544e-08
TOMM70A	ENSG00000154174	-0.402	1.51e-12	2.64552e-08
BRE1A	ENSG00000155827	-0.373	1.56e-12	2.73312e-08
MRPS7	ENSG00000125445	-0.37	1.58e-12	2.76816e-08
JAK1	ENSG00000162434	-0.434	1.62e-12	2.83824e-08
OPA1	ENSG00000198836	-0.583	1.64e-12	2.87328e-08
CLASP2	ENSG00000163539	-0.405	1.69e-12	2.96088e-08
DIP2B	ENSG00000066084	-0.466	1.76e-12	3.08352e-08
C14orf166	ENSG00000087302	-0.593	1.82e-12	3.18864e-08
LKAP	ENSG00000166783	-0.576	1.85e-12	3.2412e-08
EIF5A	ENSG00000132507	0.245	1.9e-12	3.3288e-08
C19orf12	ENSG00000131943	-0.795	1.94e-12	3.39888e-08
BAX	ENSG00000087088	-0.457	1.95e-12	3.4164e-08
UBXN1	ENSG00000162191	-0.318	1.96e-12	3.43392e-08
SFRS4	ENSG00000116350	-0.158	1.98e-12	3.46896e-08
TTC37	ENSG00000198677	-0.408	2.05e-12	3.5916e-08
MBD4	ENSG00000129071	-0.829	2.06e-12	3.60912e-08
RPN1	ENSG00000163902	-0.21	2.11e-12	3.69672e-08
NOP5	ENSG00000055044	-0.358	2.14e-12	3.74928e-08
TOM1L1	ENSG00000141198	-0.757	2.17e-12	3.80184e-08
A8K968	ENSG00000082397	-0.504	2.19e-12	3.83688e-08
IWS1	ENSG00000163166	-0.36	2.2e-12	3.8544e-08
A8K8Z1	ENSG00000152818	-0.419	2.23e-12	3.90696e-08
BRE	ENSG00000158019	-0.698	2.31e-12	4.04712e-08
ATR	ENSG00000175054	-0.544	2.38e-12	4.16976e-08
TAF7	ENSG00000178913	-0.433	2.44e-12	4.27488e-08
PLOD2	ENSG00000152952	-0.696	2.5e-12	4.38e-08
ACADSB	ENSG00000196177	-0.759	2.56e-12	4.48512e-08
FOXF2	ENSG00000137273	-0.756	2.8e-12	4.9056e-08
CHMP2B	ENSG00000083937	-0.633	2.93e-12	5.13336e-08
ESF1	ENSG00000089048	-0.732	2.93e-12	5.13336e-08
SMG1	ENSG00000157106	-0.296	3.02e-12	5.29104e-08
A8K8J9	ENSG00000175203	-0.322	3.05e-12	5.3436e-08
MAT2B	ENSG00000038274	-0.596	3.06e-12	5.36112e-08
NIN	ENSG00000100503	-0.38	3.06e-12	5.36112e-08
H3F3B	ENSG00000132475	0.325	3.09e-12	5.41368e-08
PPP1R15B	ENSG00000158615	-0.408	3.16e-12	5.53632e-08
TMEM109	ENSG00000110108	-0.342	3.25e-12	5.694e-08
FAM55C	ENSG00000144815	-0.747	3.55e-12	6.2196e-08
CCDC92	ENSG00000119242	-0.723	3.64e-12	6.37728e-08
ITCH	ENSG00000078747	-0.487	3.65e-12	6.3948e-08
ZRANB2	ENSG00000132485	-0.369	3.8e-12	6.6576e-08
RBM12B	ENSG00000183808	-0.769	3.96e-12	6.93792e-08
VHL	ENSG00000134086	-0.363	4.07e-12	7.13064e-08
FNIP2	ENSG00000052795	-0.781	4.12e-12	7.21824e-08
MGA	ENSG00000174197	-0.507	4.18e-12	7.32336e-08
EIF2AK4	ENSG00000128829	-0.465	4.3e-12	7.5336e-08
BRCA1	ENSG00000012048	-0.399	4.57e-12	8.00664e-08
STXBP1	ENSG00000136854	-0.646	4.57e-12	8.00664e-08
UXT	ENSG00000126756	-0.831	4.62e-12	8.09424e-08
TNIK	ENSG00000154310	-0.566	4.64e-12	8.12928e-08
CHD7	ENSG00000171316	-0.341	4.78e-12	8.37456e-08
COX15	ENSG00000014919	-0.445	5.08e-12	8.90016e-08
A5PL20	ENSG00000164828	-0.331	5.2e-12	9.1104e-08
C9orf55B	ENSG00000137145	-0.747	5.42e-12	9.49584e-08
WHSC1L1	ENSG00000147548	-0.536	5.42e-12	9.49584e-08
FLOT2	ENSG00000132589	-0.357	5.46e-12	9.56592e-08
SERPINB1	ENSG00000021355	-1	5.57e-12	9.75864e-08
KIF5B	ENSG00000170759	-0.322	5.67e-12	9.93384e-08
KIAA0251	ENSG00000179889	-0.406	5.69e-12	9.96888e-08
R3HDM1	ENSG00000048991	-0.522	5.71e-12	1.00039e-07
SUMF2	ENSG00000129103	-0.391	5.91e-12	1.03543e-07
ATPAF1	ENSG00000123472	-0.409	6.16e-12	1.07923e-07
APC	ENSG00000134982	-0.486	6.43e-12	1.12654e-07
YY1AP1	ENSG00000163374	-0.455	6.9e-12	1.20888e-07
A8MXQ4	ENSG00000134333	-0.324	7.05e-12	1.23516e-07
PXK	ENSG00000168297	-0.911	7.12e-12	1.24742e-07
ANKRD40	ENSG00000154945	-0.489	7.37e-12	1.29122e-07
HINT3	ENSG00000111911	-0.824	7.43e-12	1.30174e-07
C6orf151	ENSG00000168566	-0.54	7.47e-12	1.30874e-07
HYPK	ENSG00000242028	-0.383	7.49e-12	1.31225e-07
UBR5	ENSG00000104517	-0.272	7.84e-12	1.37357e-07
VPS35	ENSG00000069329	-0.396	7.99e-12	1.39985e-07
UBXN7	ENSG00000163960	-0.707	8.41e-12	1.47343e-07
NCAPD3	ENSG00000151503	-0.237	8.48e-12	1.4857e-07
TNNT1	ENSG00000105048	-0.843	8.49e-12	1.48745e-07
RYBP	ENSG00000163602	-0.507	8.51e-12	1.49095e-07
NME2P1	ENSG00000123009	-0.31	8.52e-12	1.4927e-07
CDC123	ENSG00000151465	-0.392	8.53e-12	1.49446e-07
KAISO	ENSG00000177485	-0.663	8.74e-12	1.53125e-07
PFKP	ENSG00000067057	-0.445	8.91e-12	1.56103e-07
A8K4S5	ENSG00000008838	-0.294	9.12e-12	1.59782e-07
BCLAF1	ENSG00000029363	-0.347	9.52e-12	1.6679e-07
MSN	ENSG00000147065	-0.421	9.88e-12	1.73098e-07
NCOA5	ENSG00000124160	-0.368	1.01e-11	1.76952e-07
SLC6A15	ENSG00000072041	-0.517	1.03e-11	1.80456e-07
EIF2C1	ENSG00000092847	-0.459	1.06e-11	1.85712e-07
ANXA5	ENSG00000164111	-0.306	1.09e-11	1.90968e-07
AGK	ENSG00000006530	-0.465	1.1e-11	1.9272e-07
KIAA1604	ENSG00000163510	-0.688	1.13e-11	1.97976e-07
A8MXM7	ENSG00000138182	-0.557	1.15e-11	2.0148e-07
SUZ12	ENSG00000178691	-0.584	1.19e-11	2.08488e-07
RHOC	ENSG00000155366	-0.617	1.23e-11	2.15496e-07
RAPGEF2	ENSG00000109756	-0.716	1.24e-11	2.17248e-07
A8K230	ENSG00000156531	-0.496	1.29e-11	2.26008e-07
SYAP1	ENSG00000169895	-0.412	1.3e-11	2.2776e-07
PDZD8	ENSG00000165650	-0.432	1.34e-11	2.34768e-07
CGN	ENSG00000143375	-0.52	1.35e-11	2.3652e-07
RANBP2	ENSG00000153201	-0.411	1.4e-11	2.4528e-07
A2ICT2	ENSG00000164070	-0.591	1.41e-11	2.47032e-07
HNRNPH2	ENSG00000126945	-0.349	1.42e-11	2.48784e-07
PFDN2	ENSG00000143256	-0.46	1.45e-11	2.5404e-07
TRIM11	ENSG00000154370	0.383	1.47e-11	2.57544e-07
WSB1	ENSG00000109046	-0.577	1.51e-11	2.64552e-07
ERC1	ENSG00000082805	-0.447	1.52e-11	2.66304e-07
PPP1R8	ENSG00000117751	-0.405	1.53e-11	2.68056e-07
CDC45L	ENSG00000093009	-0.303	1.61e-11	2.82072e-07
EIF2S3	ENSG00000130741	-0.384	1.61e-11	2.82072e-07
CETN2	ENSG00000147400	-0.607	1.61e-11	2.82072e-07
EMILIN2	ENSG00000132205	-0.656	1.66e-11	2.90832e-07
LRP1	ENSG00000123384	-0.503	1.74e-11	3.04848e-07
ALDOA	ENSG00000149925	-0.14	1.74e-11	3.04848e-07
DLG3	ENSG00000082458	-0.6	1.75e-11	3.066e-07
FAM62B	ENSG00000117868	-0.319	1.75e-11	3.066e-07
PCMT1	ENSG00000120265	-0.374	1.76e-11	3.08352e-07
RDH11	ENSG00000072042	-0.393	1.78e-11	3.11856e-07
NOM1	ENSG00000146909	-0.316	1.8e-11	3.1536e-07
GLD2	ENSG00000164329	-0.839	1.83e-11	3.20616e-07
CUX1	ENSG00000160967	-0.463	1.92e-11	3.36384e-07
NUCB1	ENSG00000104805	-0.302	1.94e-11	3.39888e-07
PHKB	ENSG00000102893	-0.603	1.95e-11	3.4164e-07
NET1	ENSG00000173848	-0.389	2.07e-11	3.62664e-07
EPB41L1	ENSG00000088367	-0.665	2.09e-11	3.66168e-07
GLG1	ENSG00000090863	-0.311	2.16e-11	3.78432e-07
MYL6	ENSG00000092841	-0.318	2.19e-11	3.83688e-07
HTT	ENSG00000197386	-0.236	2.19e-11	3.83688e-07
KIAA0328	ENSG00000116127	-0.546	2.22e-11	3.88944e-07
CIR1	ENSG00000138433	-0.624	2.27e-11	3.97704e-07
SDCCAG1	ENSG00000165525	-0.635	2.27e-11	3.97704e-07
RAB10	ENSG00000084733	-0.412	2.4e-11	4.2048e-07
TNKS2	ENSG00000107854	-0.449	2.44e-11	4.27488e-07
A8K591	ENSG00000111206	-0.301	2.47e-11	4.32744e-07
AGL	ENSG00000162688	-0.58	2.55e-11	4.4676e-07
A6NKP9	ENSG00000154277	-0.318	2.67e-11	4.67784e-07
MPHOSPH10	ENSG00000124383	-0.55	2.69e-11	4.71288e-07
QRICH1	ENSG00000198218	-0.308	2.77e-11	4.85304e-07
B1AK85	ENSG00000077549	-0.348	2.78e-11	4.87056e-07
SH3D19	ENSG00000109686	-0.68	2.8e-11	4.9056e-07
PCNT	ENSG00000160299	-0.211	2.83e-11	4.95816e-07
EEA1	ENSG00000102189	-0.766	2.95e-11	5.1684e-07
KIAA1731	ENSG00000166004	-0.571	3.03e-11	5.30856e-07
IREB2	ENSG00000136381	-0.36	3.07e-11	5.37864e-07
A5YPB6	ENSG00000131828	-0.314	3.09e-11	5.41368e-07
USP28	ENSG00000048028	-0.57	3.2e-11	5.6064e-07
RRP15	ENSG00000067533	-0.532	3.24e-11	5.67648e-07
TSC	ENSG00000165699	-0.445	3.27e-11	5.72904e-07
ATP13A3	ENSG00000133657	-0.467	3.32e-11	5.81664e-07
USP25	ENSG00000155313	-0.686	3.39e-11	5.93928e-07
MTHFD2	ENSG00000065911	-0.419	3.42e-11	5.99184e-07
IDH1	ENSG00000138413	-0.802	3.46e-11	6.06192e-07
INSIG1	ENSG00000186480	0.323	3.47e-11	6.07944e-07
EML4	ENSG00000143924	-0.444	3.75e-11	6.57e-07
IFT57	ENSG00000114446	-0.513	3.81e-11	6.67512e-07
STAM	ENSG00000136738	-0.69	3.91e-11	6.85032e-07
AZIN1	ENSG00000155096	-0.471	3.93e-11	6.88536e-07
E2F3	ENSG00000112242	0.542	3.99e-11	6.99048e-07
CDK4	ENSG00000135446	-0.262	4e-11	7.008e-07
SNX9	ENSG00000130340	-0.471	4.01e-11	7.02552e-07
PIGK	ENSG00000142892	-0.657	4.26e-11	7.46352e-07
C1orf21	ENSG00000116667	-0.72	4.27e-11	7.48104e-07
AP3B1	ENSG00000132842	-0.501	4.33e-11	7.58616e-07
MAP9	ENSG00000164114	-0.954	4.4e-11	7.7088e-07
WDR44	ENSG00000131725	-0.668	4.41e-11	7.72632e-07
NGFR	ENSG00000064300	-2.86	4.44e-11	7.77888e-07
DDX5	ENSG00000108654	-0.184	4.55e-11	7.9716e-07
UNC5B	ENSG00000107731	-0.546	4.75e-11	8.322e-07
HAT1	ENSG00000128708	-0.666	4.75e-11	8.322e-07
TBCA	ENSG00000171530	-0.877	4.76e-11	8.33952e-07
CYFIP2	ENSG00000055163	-0.431	4.81e-11	8.42712e-07
STK38L	ENSG00000211455	-0.886	4.87e-11	8.53224e-07
SMAP	ENSG00000110696	-0.453	4.95e-11	8.6724e-07
LYSMD3	ENSG00000176018	-0.9	5e-11	8.76e-07
CCDS5203	ENSG00000118495	-0.561	5.04e-11	8.83008e-07
RAC1	ENSG00000136238	-0.396	5.33e-11	9.33816e-07
AF10	ENSG00000078403	-0.598	5.34e-11	9.35568e-07
FOXP1	ENSG00000114861	-0.529	5.38e-11	9.42576e-07
NUFIP2	ENSG00000108256	-0.359	5.47e-11	9.58344e-07
B1H0U5	ENSG00000132305	-0.305	5.61e-11	9.82872e-07
KIAA1208	ENSG00000111670	-0.617	5.64e-11	9.88128e-07
LRRC8D	ENSG00000171492	-0.764	5.64e-11	9.88128e-07
FUNDC1	ENSG00000069509	-0.949	5.75e-11	1.0074e-06
RARB	ENSG00000077092	-1.57	5.77e-11	1.0109e-06
CFDP1	ENSG00000153774	-0.345	5.9e-11	1.03368e-06
ARFGEF1	ENSG00000066777	-0.629	6.01e-11	1.05295e-06
OSBPL1A	ENSG00000141447	-0.597	6.01e-11	1.05295e-06
ACBD5	ENSG00000107897	-0.82	6.02e-11	1.0547e-06
INTS8	ENSG00000164941	-0.519	6.18e-11	1.08274e-06
VAPB	ENSG00000124164	-0.374	6.2e-11	1.08624e-06
C9orf78	ENSG00000136819	-0.477	6.34e-11	1.11077e-06
HECTD1	ENSG00000092148	-0.324	6.52e-11	1.1423e-06
FBXL5	ENSG00000118564	-0.856	6.55e-11	1.14756e-06
SMARCAD1	ENSG00000163104	-0.653	6.63e-11	1.16158e-06
CCPG1	ENSG00000214882	-0.816	6.69e-11	1.17209e-06
ALDH18A1	ENSG00000059573	-0.214	6.83e-11	1.19662e-06
PRC1	ENSG00000198901	-0.185	6.86e-11	1.20187e-06
TSR1	ENSG00000167721	-0.257	6.98e-11	1.2229e-06
DNAJC2	ENSG00000105821	-0.49	7.31e-11	1.28071e-06
RAN	ENSG00000132341	-0.467	7.33e-11	1.28422e-06
ZEB1	ENSG00000148516	-0.726	7.42e-11	1.29998e-06
NOTCH2	ENSG00000134250	-0.253	7.47e-11	1.30874e-06
SPECC1	ENSG00000128487	-0.519	7.81e-11	1.36831e-06
KIF1A	ENSG00000130294	0.302	7.81e-11	1.36831e-06
ARID5B	ENSG00000150347	-0.79	7.88e-11	1.38058e-06
CCNB1	ENSG00000134057	-0.292	7.95e-11	1.39284e-06
ADAM10	ENSG00000137845	-0.657	8.15e-11	1.42788e-06
C7orf42	ENSG00000106609	-0.462	8.25e-11	1.4454e-06
ABL2	ENSG00000143322	-0.376	8.77e-11	1.5365e-06
CCNI	ENSG00000118816	-0.32	8.95e-11	1.56804e-06
PACS1	ENSG00000175115	-0.6	8.99e-11	1.57505e-06
MIPT3	ENSG00000204104	-0.389	9.01e-11	1.57855e-06
ISG20L2	ENSG00000143319	-0.449	9.09e-11	1.59257e-06
OXSR1	ENSG00000172939	-0.361	9.19e-11	1.61009e-06
MEPCE	ENSG00000146834	0.326	9.2e-11	1.61184e-06
PMAIP1	ENSG00000141682	0.67	9.29e-11	1.62761e-06
ATP6V1G1	ENSG00000136888	-0.515	9.47e-11	1.65914e-06
ODZ3	ENSG00000218336	-0.515	9.47e-11	1.65914e-06
RBM34	ENSG00000188739	-0.399	9.48e-11	1.6609e-06
BUB3	ENSG00000154473	-0.289	9.57e-11	1.67666e-06
RAVER2	ENSG00000162437	-0.546	9.6e-11	1.68192e-06
NDUFA6	ENSG00000184983	-0.594	9.65e-11	1.69068e-06
ZNF609	ENSG00000180357	-0.432	1.01e-10	1.76952e-06
ROBO1	ENSG00000169855	-0.276	1.03e-10	1.80456e-06
ZNF280C	ENSG00000056277	-0.735	1.04e-10	1.82208e-06
STX3	ENSG00000166900	-0.578	1.04e-10	1.82208e-06
RPN2	ENSG00000118705	-0.216	1.09e-10	1.90968e-06
VATF	ENSG00000128524	-0.571	1.09e-10	1.90968e-06
SDCCAG10	ENSG00000153015	-0.673	1.11e-10	1.94472e-06
CCD45	ENSG00000141325	-0.412	1.12e-10	1.96224e-06
COX7A2L	ENSG00000115944	-0.441	1.14e-10	1.99728e-06
TXN	ENSG00000136810	-0.44	1.2e-10	2.1024e-06
SMCHD1	ENSG00000101596	-0.599	1.21e-10	2.11992e-06
TNFAIP1	ENSG00000109079	-0.599	1.21e-10	2.11992e-06
CLINT1	ENSG00000113282	-0.324	1.22e-10	2.13744e-06
PRDM4	ENSG00000110851	-0.404	1.27e-10	2.22504e-06
DEF	ENSG00000117597	-0.471	1.29e-10	2.26008e-06
SNW1	ENSG00000100603	-0.418	1.34e-10	2.34768e-06
A8K8E1	ENSG00000121749	-0.693	1.35e-10	2.3652e-06
TRIP2	ENSG00000125686	-0.332	1.39e-10	2.43528e-06
USF2	ENSG00000105698	-0.329	1.4e-10	2.4528e-06
TMED10	ENSG00000170348	-0.359	1.43e-10	2.50536e-06
VPRBP	ENSG00000145041	-0.313	1.45e-10	2.5404e-06
CBX2	ENSG00000173894	-0.351	1.46e-10	2.55792e-06
SPRYD3	ENSG00000167778	-0.814	1.47e-10	2.57544e-06
UBTD2	ENSG00000168246	-0.609	1.49e-10	2.61048e-06
PPP1CB	ENSG00000213639	-0.417	1.52e-10	2.66304e-06
GCFC1	ENSG00000159086	-0.429	1.53e-10	2.68056e-06
CNTNAP1	ENSG00000108797	-1.14	1.61e-10	2.82072e-06
SMARCD2	ENSG00000108604	-0.318	1.62e-10	2.83824e-06
HDGF	ENSG00000143321	-0.161	1.62e-10	2.83824e-06
ABR	ENSG00000159842	-0.38	1.64e-10	2.87328e-06
HN1L	ENSG00000206053	-0.246	1.7e-10	2.9784e-06
CNTROB	ENSG00000170037	0.294	1.72e-10	3.01344e-06
BTAF1	ENSG00000095564	-0.403	1.73e-10	3.03096e-06
CBX1	ENSG00000108468	-0.55	1.76e-10	3.08352e-06
HSDL1	ENSG00000103160	-0.619	1.81e-10	3.17112e-06
UNG	ENSG00000076248	-0.33	1.84e-10	3.22368e-06
TACC3	ENSG00000013810	0.23	1.85e-10	3.2412e-06
KIAA1430	ENSG00000164323	-0.929	1.89e-10	3.31128e-06
FIBP	ENSG00000172500	-0.468	1.92e-10	3.36384e-06
A1S9T	ENSG00000130985	-0.132	1.93e-10	3.38136e-06
DDX3X	ENSG00000215301	-0.183	1.96e-10	3.43392e-06
PPP4C	ENSG00000149923	-0.235	2.03e-10	3.55656e-06
PCLO	ENSG00000186472	-0.736	2.14e-10	3.74928e-06
SRCAP	ENSG00000080603	-0.141	2.26e-10	3.95952e-06
PCCB	ENSG00000114054	-0.42	2.31e-10	4.04712e-06
FBXO22	ENSG00000167196	-0.677	2.33e-10	4.08216e-06
DDIT4	ENSG00000168209	-0.389	2.33e-10	4.08216e-06
MRE11A	ENSG00000020922	-0.627	2.35e-10	4.1172e-06
RG9MTD1	ENSG00000174173	-0.513	2.41e-10	4.22232e-06
AHSA1	ENSG00000100591	-0.319	2.43e-10	4.25736e-06
CENPE	ENSG00000138778	-0.461	2.44e-10	4.27488e-06
SMURF2	ENSG00000108854	-0.562	2.45e-10	4.2924e-06
ADD3	ENSG00000148700	-0.611	2.5e-10	4.38e-06
FASTK	ENSG00000164896	-0.357	2.51e-10	4.39752e-06
PNMAL1	ENSG00000182013	-0.447	2.51e-10	4.39752e-06
FANCD2	ENSG00000144554	-0.311	2.52e-10	4.41504e-06
TAF3	ENSG00000165632	-0.527	2.6e-10	4.5552e-06
ASNA1	ENSG00000198356	-0.42	2.69e-10	4.71288e-06
GOLGA1	ENSG00000136935	-0.692	2.79e-10	4.88808e-06
ZDBF2	ENSG00000204186	-0.603	2.88e-10	5.04576e-06
PHTF2	ENSG00000006576	-0.786	2.9e-10	5.0808e-06
TUG1	ENSG00000182457	-0.334	2.95e-10	5.1684e-06
BTBD7	ENSG00000011114	-0.523	2.99e-10	5.23848e-06
CC2D1A	ENSG00000132024	-0.401	3.03e-10	5.30856e-06
FAM175B	ENSG00000165660	-0.599	3.08e-10	5.39616e-06
SBNO1	ENSG00000139697	-0.467	3.1e-10	5.4312e-06
ACP1	ENSG00000143727	-0.475	3.1e-10	5.4312e-06
UGCGL1	ENSG00000136731	-0.351	3.15e-10	5.5188e-06
TSC22D1	ENSG00000102804	-0.532	3.23e-10	5.65896e-06
SKD	ENSG00000197530	0.573	3.32e-10	5.81664e-06
LMAN1	ENSG00000074695	-0.417	3.4e-10	5.9568e-06
DIDO1	ENSG00000101191	-0.247	3.46e-10	6.06192e-06
CBL	ENSG00000110395	-0.427	3.48e-10	6.09696e-06
ZKSCAN1	ENSG00000106261	-0.521	3.5e-10	6.132e-06
A8K607	ENSG00000130227	-0.325	3.52e-10	6.16704e-06
C13orf34	ENSG00000136122	-0.792	3.52e-10	6.16704e-06
MORC3	ENSG00000159256	-0.701	3.52e-10	6.16704e-06
FLNC	ENSG00000128591	-0.385	3.57e-10	6.25464e-06
LYRM7	ENSG00000186687	-0.648	3.58e-10	6.27216e-06
NOC3L	ENSG00000173145	-0.476	3.59e-10	6.28968e-06
SSBP1	ENSG00000106028	-0.393	3.69e-10	6.46488e-06
RFX7	ENSG00000181827	-0.754	3.78e-10	6.62256e-06
SH3GLB1	ENSG00000097033	-0.498	3.79e-10	6.64008e-06
EXLM1	ENSG00000180182	-0.405	3.82e-10	6.69264e-06
TMTC3	ENSG00000139324	-0.788	3.88e-10	6.79776e-06
MARH7	ENSG00000136536	-0.456	3.89e-10	6.81528e-06
SCARB2	ENSG00000138760	-0.523	4.01e-10	7.02552e-06
THYN1	ENSG00000151500	-0.667	4.04e-10	7.07808e-06
HEY1	ENSG00000164683	-0.274	4.17e-10	7.30584e-06
UBR7	ENSG00000012963	-0.445	4.2e-10	7.3584e-06
EPCR	ENSG00000101000	-1.67	4.31e-10	7.55112e-06
B1AL08	ENSG00000055950	-0.489	4.42e-10	7.74384e-06
NCOA1	ENSG00000084676	-0.615	4.44e-10	7.77888e-06
H1F0	ENSG00000189060	-0.228	4.48e-10	7.84896e-06
C19orf63	ENSG00000161671	0.303	4.53e-10	7.93656e-06
PRDX6	ENSG00000117592	-0.289	4.6e-10	8.0592e-06
A8K511	ENSG00000168906	0.339	4.62e-10	8.09424e-06
TBC1D25	ENSG00000068354	-0.855	4.71e-10	8.25192e-06
NKRF	ENSG00000186416	-0.351	4.76e-10	8.33952e-06
DCBLD2	ENSG00000057019	-0.542	4.88e-10	8.54976e-06
TIMM13	ENSG00000099800	0.356	4.98e-10	8.72496e-06
PARN	ENSG00000140694	-0.482	4.98e-10	8.72496e-06
MYO18A	ENSG00000196535	-0.436	4.99e-10	8.74248e-06
CRTAP	ENSG00000170275	-0.269	5.06e-10	8.86512e-06
CCNG1	ENSG00000113328	-0.451	5.23e-10	9.16296e-06
MAGI3	ENSG00000081026	-0.629	5.3e-10	9.2856e-06
SNRNP200	ENSG00000144028	-0.128	5.36e-10	9.39072e-06
KIAA0947	ENSG00000164151	-0.363	5.44e-10	9.53088e-06
SERF2	ENSG00000140264	-0.367	5.6e-10	9.8112e-06
FANCI	ENSG00000140525	-0.269	5.71e-10	1.00039e-05
PSMB2	ENSG00000126067	-0.288	5.84e-10	1.02317e-05
FIGNL1	ENSG00000132436	-0.558	5.84e-10	1.02317e-05
PSMA1	ENSG00000129084	-0.403	5.91e-10	1.03543e-05
USP47	ENSG00000170242	-0.479	6.29e-10	1.10201e-05
SRP14	ENSG00000140319	-0.637	6.48e-10	1.1353e-05
OSBPL9	ENSG00000117859	-0.518	6.56e-10	1.14931e-05
NR2F2	ENSG00000185551	-0.44	6.6e-10	1.15632e-05
EXTL3	ENSG00000012232	-0.396	7.01e-10	1.22815e-05
SYTL5	ENSG00000147041	-1.91	7.08e-10	1.24042e-05
GPR107	ENSG00000148358	-0.328	7.1e-10	1.24392e-05
SLU7	ENSG00000164609	-0.45	7.27e-10	1.2737e-05
MYST4	ENSG00000156650	-0.427	7.31e-10	1.28071e-05
ZBTB11	ENSG00000066422	-0.527	7.51e-10	1.31575e-05
PHIP	ENSG00000146247	-0.449	7.55e-10	1.32276e-05
DNAJC7	ENSG00000168259	-0.301	7.55e-10	1.32276e-05
FTO	ENSG00000140718	-0.455	7.57e-10	1.32626e-05
TMEM50A	ENSG00000183726	0.519	7.67e-10	1.34378e-05
A6ND92	ENSG00000183291	-0.395	7.69e-10	1.34729e-05
ATP5SL	ENSG00000105341	-0.483	7.71e-10	1.35079e-05
SPX3	ENSG00000157800	-0.464	7.74e-10	1.35605e-05
DOCK4	ENSG00000128512	-0.825	7.83e-10	1.37182e-05
B3GTL	ENSG00000187676	-0.825	7.83e-10	1.37182e-05
GRSF1	ENSG00000132463	-0.387	8.2e-10	1.43664e-05
C12orf23	ENSG00000151135	-0.665	8.33e-10	1.45942e-05
LAMB1	ENSG00000091136	-0.4	8.63e-10	1.51198e-05
BTBD2	ENSG00000133243	-0.363	8.65e-10	1.51548e-05
KIT	ENSG00000157404	-1.1	8.86e-10	1.55227e-05
A6H8X8	ENSG00000135968	-0.612	9.07e-10	1.58906e-05
MSH2	ENSG00000095002	-0.389	9.28e-10	1.62586e-05
ZNF146	ENSG00000167635	-0.439	9.72e-10	1.70294e-05
DNAJC10	ENSG00000077232	-0.422	1e-09	1.752e-05
WIPI3	ENSG00000141580	-0.354	1.01e-09	1.76952e-05
SCARF2	ENSG00000244486	0.598	1.03e-09	1.80456e-05
NFE2L2	ENSG00000116044	-0.677	1.04e-09	1.82208e-05
TRIP10	ENSG00000125733	-0.497	1.04e-09	1.82208e-05
C6orf153	ENSG00000124541	-0.333	1.05e-09	1.8396e-05
A7E2F8	ENSG00000149115	-0.319	1.05e-09	1.8396e-05
MED4	ENSG00000136146	-0.589	1.07e-09	1.87464e-05
WBP2	ENSG00000132471	-0.389	1.11e-09	1.94472e-05
ESD	ENSG00000139684	-0.533	1.12e-09	1.96224e-05
MAML1	ENSG00000161021	-0.316	1.12e-09	1.96224e-05
SEC31A	ENSG00000138674	-0.272	1.13e-09	1.97976e-05
GNG12	ENSG00000172380	-0.535	1.2e-09	2.1024e-05
YOD1	ENSG00000180667	-0.552	1.23e-09	2.15496e-05
C20orf149	ENSG00000125534	-0.656	1.26e-09	2.20752e-05
RBMX2	ENSG00000134597	-0.567	1.27e-09	2.22504e-05
FERMT2	ENSG00000073712	-0.571	1.28e-09	2.24256e-05
FUBP2	ENSG00000088247	-0.135	1.31e-09	2.29512e-05
ANKRD28	ENSG00000206560	-0.466	1.31e-09	2.29512e-05
TMEM131	ENSG00000075568	-0.417	1.32e-09	2.31264e-05
MTMR2	ENSG00000087053	-0.556	1.32e-09	2.31264e-05
DCLRE1A	ENSG00000198924	-0.685	1.33e-09	2.33016e-05
ZBTB40	ENSG00000184677	-0.36	1.34e-09	2.34768e-05
CCDS13261	ENSG00000244462	-0.269	1.35e-09	2.3652e-05
BECN1	ENSG00000126581	-0.408	1.38e-09	2.41776e-05
LIG	ENSG00000078140	-0.406	1.39e-09	2.43528e-05
AMOTL1	ENSG00000166025	-0.366	1.4e-09	2.4528e-05
PCNA	ENSG00000132646	-0.331	1.42e-09	2.48784e-05
C14orf106	ENSG00000129534	-0.75	1.43e-09	2.50536e-05
MASTL	ENSG00000120539	-0.577	1.44e-09	2.52288e-05
CCT2	ENSG00000166226	-0.172	1.44e-09	2.52288e-05
FEM1B	ENSG00000169018	-0.351	1.46e-09	2.55792e-05
MRPL17	ENSG00000158042	-0.53	1.47e-09	2.57544e-05
DDX1	ENSG00000079785	-0.312	1.49e-09	2.61048e-05
SMAP1	ENSG00000112305	-0.258	1.5e-09	2.628e-05
NEFM	ENSG00000104722	-0.301	1.51e-09	2.64552e-05
PRPF3	ENSG00000117360	-0.344	1.52e-09	2.66304e-05
NDUFB11	ENSG00000147123	-0.408	1.6e-09	2.8032e-05
CPVL	ENSG00000106066	-0.616	1.61e-09	2.82072e-05
HNRNPD	ENSG00000138668	0.134	1.62e-09	2.83824e-05
RPL19	ENSG00000108298	-0.374	1.66e-09	2.90832e-05
LRP12	ENSG00000147650	-0.883	1.68e-09	2.94336e-05
FBXO18	ENSG00000134452	-0.345	1.7e-09	2.9784e-05
NGFRAP1	ENSG00000166681	-0.253	1.75e-09	3.066e-05
EXT1	ENSG00000182197	-0.456	1.75e-09	3.066e-05
KLHL9	ENSG00000198642	-0.47	1.76e-09	3.08352e-05
TMEM43	ENSG00000170876	0.387	1.77e-09	3.10104e-05
BTF3	ENSG00000145741	-0.406	1.78e-09	3.11856e-05
PTPN9	ENSG00000169410	-0.494	1.81e-09	3.17112e-05
CCNK	ENSG00000090061	-0.393	1.82e-09	3.18864e-05
PI4KA	ENSG00000241973	-0.241	1.82e-09	3.18864e-05
RBM28	ENSG00000106344	-0.336	1.85e-09	3.2412e-05
Nucb2	ENSG00000070081	-0.741	1.87e-09	3.27624e-05
SF3A1	ENSG00000099995	-0.173	1.89e-09	3.31128e-05
CLN5	ENSG00000102805	-0.596	1.91e-09	3.34632e-05
C1orf135	ENSG00000127423	-0.773	1.91e-09	3.34632e-05
CDH2	ENSG00000170558	-0.348	1.91e-09	3.34632e-05
ERP44	ENSG00000023318	-0.578	1.93e-09	3.38136e-05
PSEN1	ENSG00000080815	-0.527	1.94e-09	3.39888e-05
SLC35A4	ENSG00000176087	-0.321	2e-09	3.504e-05
KIAA0441	ENSG00000112365	-0.59	2.04e-09	3.57408e-05
PLAGL2	ENSG00000126003	-0.49	2.04e-09	3.57408e-05
ARHGEF11	ENSG00000132694	-0.421	2.05e-09	3.5916e-05
PPARD	ENSG00000112033	-0.69	2.07e-09	3.62664e-05
STAG1	ENSG00000118007	-0.432	2.15e-09	3.7668e-05
PARD3	ENSG00000148498	-0.48	2.16e-09	3.78432e-05
STX6	ENSG00000135823	-0.536	2.17e-09	3.80184e-05
OSBPL8	ENSG00000091039	-0.553	2.21e-09	3.87192e-05
ATAD2	ENSG00000156802	-0.376	2.21e-09	3.87192e-05
REEP5	ENSG00000129625	-0.607	2.22e-09	3.88944e-05
PAM	ENSG00000145730	-0.53	2.22e-09	3.88944e-05
A8MUS2	ENSG00000073614	-0.304	2.23e-09	3.90696e-05
DSC3	ENSG00000134762	-0.601	2.25e-09	3.942e-05
CCDC55	ENSG00000126653	-0.775	2.26e-09	3.95952e-05
BRCA2	ENSG00000139618	-0.635	2.26e-09	3.95952e-05
FBN2	ENSG00000138829	-0.303	2.27e-09	3.97704e-05
CASC5	ENSG00000137812	-0.64	2.35e-09	4.1172e-05
PLAG1	ENSG00000181690	-1.28	2.35e-09	4.1172e-05
CACHD1	ENSG00000158966	-0.425	2.42e-09	4.23984e-05
NUP210	ENSG00000132182	-0.19	2.5e-09	4.38e-05
OBFC2B	ENSG00000139579	-0.418	2.5e-09	4.38e-05
EIF3E	ENSG00000104408	-0.453	2.54e-09	4.45008e-05
G5A	ENSG00000204435	-0.328	2.58e-09	4.52016e-05
B2R801	ENSG00000198755	0.393	2.6e-09	4.5552e-05
GBAS	ENSG00000146729	-0.438	2.65e-09	4.6428e-05
NPAT	ENSG00000149308	-0.689	2.66e-09	4.66032e-05
ZC3H11A	ENSG00000058673	-0.435	2.71e-09	4.74792e-05
PIAS1	ENSG00000033800	-0.747	2.73e-09	4.78296e-05
BSDC1	ENSG00000160058	-0.329	2.86e-09	5.01072e-05
GCLC	ENSG00000001084	-0.686	2.88e-09	5.04576e-05
OS9	ENSG00000135506	-0.201	2.9e-09	5.0808e-05
ZNF294	ENSG00000198862	-0.507	2.91e-09	5.09832e-05
VAMP3	ENSG00000049245	-0.514	2.94e-09	5.15088e-05
STT3A	ENSG00000134910	-0.259	2.99e-09	5.23848e-05
RBM39	ENSG00000131051	-0.22	3e-09	5.256e-05
SH3PXD2A	ENSG00000107957	-0.3	3.01e-09	5.27352e-05
NFYA	ENSG00000001167	-0.492	3.02e-09	5.29104e-05
ICLN	ENSG00000074201	-0.52	3.11e-09	5.44872e-05
ATP11C	ENSG00000101974	-0.52	3.11e-09	5.44872e-05
NKAP	ENSG00000101882	-0.528	3.14e-09	5.50128e-05
LMBR1	ENSG00000105983	-0.457	3.24e-09	5.67648e-05
HAND1	ENSG00000113196	-0.818	3.24e-09	5.67648e-05
TTPAL	ENSG00000124120	-0.591	3.26e-09	5.71152e-05
ARL5B	ENSG00000165997	-0.656	3.26e-09	5.71152e-05
RNF4	ENSG00000063978	-0.629	3.3e-09	5.7816e-05
SAT2	ENSG00000141504	-0.312	3.34e-09	5.85168e-05
EYA1	ENSG00000104313	-0.954	3.35e-09	5.8692e-05
DYRK3	ENSG00000143479	-0.901	3.35e-09	5.8692e-05
B2M	ENSG00000166710	-0.496	3.38e-09	5.92176e-05
JMJD1B	ENSG00000120733	-0.253	3.39e-09	5.93928e-05
PTPN12	ENSG00000127947	-0.919	3.39e-09	5.93928e-05
TMEM1	ENSG00000160218	-0.375	3.49e-09	6.11448e-05
IPO8	ENSG00000133704	-0.386	3.58e-09	6.27216e-05
CARM1	ENSG00000142453	-0.273	3.85e-09	6.7452e-05
IFT74	ENSG00000096872	-1.02	3.9e-09	6.8328e-05
KIAA0196	ENSG00000164961	-0.455	4.13e-09	7.23576e-05
EIF3D	ENSG00000100353	-0.166	4.16e-09	7.28832e-05
SESN1	ENSG00000080546	-0.769	4.18e-09	7.32336e-05
C17orf63	ENSG00000173065	-0.679	4.32e-09	7.56864e-05
B2RNX5	ENSG00000149311	-0.535	4.4e-09	7.7088e-05
SGCB	ENSG00000163069	-0.609	4.47e-09	7.83144e-05
RBM15B	ENSG00000179837	-0.277	4.48e-09	7.84896e-05
RSRC1	ENSG00000174891	-0.607	4.51e-09	7.90152e-05
EPB41	ENSG00000159023	-0.234	4.64e-09	8.12928e-05
AGGF1	ENSG00000164252	-0.526	4.67e-09	8.18184e-05
GPR180	ENSG00000152749	-0.782	4.79e-09	8.39208e-05
FAM84B	ENSG00000168672	-0.477	4.81e-09	8.42712e-05
PHAX	ENSG00000164902	-0.554	5.06e-09	8.86512e-05
XYLT2	ENSG00000015532	-0.543	5.16e-09	9.04032e-05
MYO19	ENSG00000141140	-0.398	5.16e-09	9.04032e-05
KIAA1715	ENSG00000144320	-0.635	5.16e-09	9.04032e-05
KIAA1915	ENSG00000162601	-0.704	5.21e-09	9.12792e-05
MBD3	ENSG00000071655	0.231	5.27e-09	9.23304e-05
KIAA1740	ENSG00000099954	-0.493	5.3e-09	9.2856e-05
A8K2S0	ENSG00000154305	-0.319	5.3e-09	9.2856e-05
RNF167	ENSG00000108523	-0.279	5.39e-09	9.44328e-05
PRDX1	ENSG00000117450	-0.255	5.66e-09	9.91632e-05
MCCC2	ENSG00000131844	-0.378	5.76e-09	0.000100915
BRWD2	ENSG00000120008	-0.379	5.79e-09	0.000101441
ATP6V0E2	ENSG00000171130	-0.336	5.8e-09	0.000101616
ARID4B	ENSG00000054267	-0.392	5.87e-09	0.000102842
HN1	ENSG00000189159	-0.261	5.9e-09	0.000103368
THUMPD3	ENSG00000134077	-0.408	6.04e-09	0.000105821
PAM	ENSG00000145730	-0.206	6.17e-09	0.000108098
B2RXG3	ENSG00000184110	-1.14	6.3e-09	0.000110376
DPP9	ENSG00000142002	-0.33	6.39e-09	0.000111953
B1AKP8	ENSG00000198793	-0.204	6.48e-09	0.00011353
PKR2	ENSG00000114302	-0.327	6.49e-09	0.000113705
PCDH7	ENSG00000169851	-0.465	6.57e-09	0.000115106
MYO1C	ENSG00000197879	-0.289	6.57e-09	0.000115106
MMACHC	ENSG00000132763	-0.658	6.59e-09	0.000115457
SIKE1	ENSG00000052723	-0.509	6.86e-09	0.000120187
UQCRC2	ENSG00000140740	-0.249	7.07e-09	0.000123866
A8K541	ENSG00000134769	-0.536	7.11e-09	0.000124567
LTA4H	ENSG00000111144	-0.431	7.28e-09	0.000127546
GMPS	ENSG00000163655	-0.389	7.28e-09	0.000127546
ITSN2	ENSG00000198399	-0.532	7.34e-09	0.000128597
RNF214	ENSG00000167257	-0.565	7.39e-09	0.000129473
DBR1	ENSG00000138231	-0.619	7.4e-09	0.000129648
A7YIK0	ENSG00000137710	-0.477	7.46e-09	0.000130699
STK38	ENSG00000112079	-0.677	7.5e-09	0.0001314
SLC38A1	ENSG00000111371	-0.239	7.75e-09	0.00013578
PIP5K1C	ENSG00000186111	-0.542	7.77e-09	0.00013613
MYC	ENSG00000136997	-0.301	7.87e-09	0.000137882
COPZ1	ENSG00000111481	-0.35	8.2e-09	0.000143664
GATAD2A	ENSG00000167491	-0.223	8.25e-09	0.00014454
TUFM	ENSG00000178952	-0.19	8.31e-09	0.000145591
GIT2	ENSG00000139436	-0.567	8.32e-09	0.000145766
GFPT1	ENSG00000198380	-0.571	8.36e-09	0.000146467
THOC4	ENSG00000183684	-0.202	8.49e-09	0.000148745
ATPIF1	ENSG00000130770	-0.36	8.55e-09	0.000149796
CYTSA	ENSG00000100014	-0.235	8.64e-09	0.000151373
TIAL1	ENSG00000151923	-0.379	8.65e-09	0.000151548
MPPB	ENSG00000105819	-0.394	8.75e-09	0.0001533
NDRG4	ENSG00000103034	-0.828	8.78e-09	0.000153826
DNAJA1	ENSG00000086061	-0.297	9.22e-09	0.000161534
MAP1LC3B	ENSG00000140941	-0.638	9.25e-09	0.00016206
NAT10	ENSG00000135372	-0.214	9.64e-09	0.000168893
ZFAND2B	ENSG00000158552	-0.772	9.79e-09	0.000171521
IMPACT	ENSG00000154059	-0.635	9.91e-09	0.000173623
MAGED1	ENSG00000179222	-0.188	1e-08	0.0001752
GART	ENSG00000159131	-0.206	1.02e-08	0.000178704
EFG2	ENSG00000164347	-0.487	1.05e-08	0.00018396
A0JLR0	ENSG00000086015	-0.41	1.08e-08	0.000189216
LRCH2	ENSG00000130224	-0.768	1.08e-08	0.000189216
SLBP	ENSG00000163950	-0.384	1.08e-08	0.000189216
CLSPN	ENSG00000092853	-0.338	1.1e-08	0.00019272
KIAA0836	ENSG00000138604	-0.67	1.12e-08	0.000196224
ZDHHC5	ENSG00000156599	-0.348	1.12e-08	0.000196224
C15orf39	ENSG00000167173	-0.383	1.12e-08	0.000196224
CRK	ENSG00000167193	-0.367	1.12e-08	0.000196224
LEO1	ENSG00000166477	-0.666	1.15e-08	0.00020148
FXR1	ENSG00000114416	-0.478	1.16e-08	0.000203232
SYNJ1	ENSG00000159082	-0.573	1.19e-08	0.000208488
FAM136A	ENSG00000035141	-0.478	1.23e-08	0.000215496
GLASRP	ENSG00000104859	0.276	1.23e-08	0.000215496
PI4K2B	ENSG00000038210	0.914	1.25e-08	0.000219
PECI	ENSG00000198721	-0.443	1.25e-08	0.000219
C17orf90	ENSG00000204237	0.55	1.25e-08	0.000219
KIF11	ENSG00000138160	-0.329	1.26e-08	0.000220752
RPGR	ENSG00000156313	-0.91	1.26e-08	0.000220752
STAU2	ENSG00000040341	-0.823	1.27e-08	0.000222504
NDUFB5	ENSG00000136521	-1.02	1.28e-08	0.000224256
CCDC49	ENSG00000108296	-0.438	1.3e-08	0.00022776
USP48	ENSG00000090686	-0.391	1.31e-08	0.000229512
SNRPD1	ENSG00000167088	-0.273	1.31e-08	0.000229512
LUZP1	ENSG00000169641	-0.377	1.32e-08	0.000231264
SNAPC4	ENSG00000165684	0.286	1.34e-08	0.000234768
NBPF3	ENSG00000142794	-0.764	1.35e-08	0.00023652
UBA3	ENSG00000144744	-0.548	1.35e-08	0.00023652
CLGN	ENSG00000153132	-0.879	1.38e-08	0.000241776
SCYE1	ENSG00000164022	-0.607	1.38e-08	0.000241776
ARL6IP1	ENSG00000170540	-0.329	1.42e-08	0.000248784
AP3D1	ENSG00000065000	-0.156	1.45e-08	0.00025404
MRFAB1L1	ENSG00000178988	-0.391	1.48e-08	0.000259296
ACTR2	ENSG00000138071	-0.412	1.5e-08	0.0002628
DIA1	ENSG00000100243	-0.316	1.56e-08	0.000273312
COIL	ENSG00000121058	-0.53	1.56e-08	0.000273312
TCEAL8	ENSG00000180964	-0.504	1.59e-08	0.000278568
EPHB4	ENSG00000196411	-0.291	1.59e-08	0.000278568
GMEB1	ENSG00000162419	-0.69	1.61e-08	0.000282072
PSMC5	ENSG00000087191	-0.221	1.63e-08	0.000285576
NID1	ENSG00000116962	-0.23	1.63e-08	0.000285576
CHCHD10	ENSG00000241579	-0.697	1.64e-08	0.000287328
TOP1MT	ENSG00000184428	-0.399	1.66e-08	0.000290832
TTK	ENSG00000112742	-0.58	1.7e-08	0.00029784
PTCD3	ENSG00000132300	-0.379	1.7e-08	0.00029784
USP37	ENSG00000135913	-0.537	1.73e-08	0.000303096
PLD2	ENSG00000129219	-0.552	1.74e-08	0.000304848
TPM1	ENSG00000140416	-0.586	1.8e-08	0.00031536
BNIP2	ENSG00000140299	-0.841	1.82e-08	0.000318864
EIF3C	ENSG00000184110	-0.441	1.85e-08	0.00032412
ZNF271	ENSG00000118267	-0.521	1.87e-08	0.000327624
NUP153	ENSG00000124789	-0.234	1.89e-08	0.000331128
ZFYVE20	ENSG00000131381	-0.312	1.91e-08	0.000334632
A6NLD9	ENSG00000196704	-0.512	1.95e-08	0.00034164
VPS33A	ENSG00000139719	-0.272	1.97e-08	0.000345144
A6NFG2	ENSG00000165533	-0.713	1.98e-08	0.000346896
GPBP1L1	ENSG00000159592	-0.349	2e-08	0.0003504
FAM105B	ENSG00000154124	-0.565	2.01e-08	0.000352152
MKLN1	ENSG00000128585	-0.533	2.02e-08	0.000353904
KLHL8	ENSG00000145332	-0.618	2.02e-08	0.000353904
TNFRSF10D	ENSG00000173530	-0.791	2.02e-08	0.000353904
RBBP5	ENSG00000117222	-0.44	2.04e-08	0.000357408
SDHB	ENSG00000117118	-0.404	2.1e-08	0.00036792
WDR61	ENSG00000140395	-0.514	2.1e-08	0.00036792
B2REB1	ENSG00000151835	-0.377	2.1e-08	0.00036792
CCDC43	ENSG00000180329	-0.435	2.11e-08	0.000369672
TRIM56	ENSG00000169871	-1.52	2.12e-08	0.000371424
ERCC4	ENSG00000175595	-0.594	2.13e-08	0.000373176
NSUN2	ENSG00000037474	-0.223	2.15e-08	0.00037668
PGD	ENSG00000142657	-0.243	2.17e-08	0.000380184
GZF1	ENSG00000125812	-0.479	2.18e-08	0.000381936
KLHL23	ENSG00000213160	-0.697	2.21e-08	0.000387192
TNRC6C	ENSG00000078687	-0.492	2.22e-08	0.000388944
FLJ14106	ENSG00000119771	-0.712	2.25e-08	0.0003942
MAVS	ENSG00000088888	-0.336	2.27e-08	0.000397704
CCDC34	ENSG00000109881	-0.581	2.28e-08	0.000399456
KIAA1574	ENSG00000147874	-0.658	2.31e-08	0.000404712
ZFYVE9	ENSG00000157077	-0.687	2.36e-08	0.000413472
FBXL3	ENSG00000005812	-0.379	2.39e-08	0.000418728
IGFBP5	ENSG00000115461	-0.522	2.39e-08	0.000418728
CCDS12009	ENSG00000179981	-0.459	2.39e-08	0.000418728
GPBP1	ENSG00000062194	-0.4	2.4e-08	0.00042048
RYK	ENSG00000163785	-0.637	2.4e-08	0.00042048
A6NE14	ENSG00000163468	-0.103	2.41e-08	0.000422232
HELLS	ENSG00000119969	-0.478	2.42e-08	0.000423984
CCDS31028	ENSG00000118873	-0.357	2.47e-08	0.000432744
ZFHX4	ENSG00000091656	-0.366	2.48e-08	0.000434496
NCAPH	ENSG00000121152	-0.295	2.48e-08	0.000434496
SYT1	ENSG00000067715	-1.17	2.53e-08	0.000443256
MEX3A	ENSG00000203759	-0.544	2.54e-08	0.000445008
TAF2	ENSG00000064313	-0.4	2.56e-08	0.000448512
KIF2A	ENSG00000068796	-0.444	2.63e-08	0.000460776
PRDX2	ENSG00000167815	-0.262	2.65e-08	0.00046428
ORC2L	ENSG00000115942	-0.589	2.71e-08	0.000474792
RAB3GAP1	ENSG00000115839	-0.328	2.72e-08	0.000476544
MEIS2	ENSG00000134138	-0.753	2.73e-08	0.000478296
ARPC1A	ENSG00000241685	-0.443	2.73e-08	0.000478296
ARALAR2	ENSG00000004864	-0.338	2.75e-08	0.0004818
DLX2	ENSG00000115844	0.511	2.83e-08	0.000495816
PLCB3	ENSG00000149782	-0.383	2.9e-08	0.00050808
PLAT	ENSG00000104368	-0.494	2.91e-08	0.000509832
SHISAS5	ENSG00000164054	-0.352	2.91e-08	0.000509832
DNAJC5	ENSG00000101152	0.298	2.93e-08	0.000513336
CSN3	ENSG00000141030	-0.266	2.93e-08	0.000513336
PTDSS1	ENSG00000156471	-0.263	2.96e-08	0.000518592
ATP5J2	ENSG00000241468	-0.479	2.98e-08	0.000522096
IL13RA1	ENSG00000131724	-0.623	3.01e-08	0.000527352
TIMM17A	ENSG00000134375	-0.389	3.01e-08	0.000527352
CEBPZ	ENSG00000115816	-0.38	3.07e-08	0.000537864
ASCC3	ENSG00000112249	-0.399	3.08e-08	0.000539616
MRPS9	ENSG00000135972	-0.424	3.08e-08	0.000539616
SRSF10	ENSG00000215699	-0.4	3.08e-08	0.000539616
KLHL23	ENSG00000213160	-0.912	3.18e-08	0.000557136
CORO1C	ENSG00000110880	-0.246	3.21e-08	0.000562392
VGLL4	ENSG00000144560	0.487	3.21e-08	0.000562392
NNT	ENSG00000112992	-0.352	3.22e-08	0.000564144
CDV3	ENSG00000091527	-0.255	3.23e-08	0.000565896
SORT1	ENSG00000134243	-0.31	3.3e-08	0.00057816
TXNDC12	ENSG00000117862	-0.478	3.31e-08	0.000579912
LSM14A	ENSG00000105216	-0.317	3.36e-08	0.000588672
EFNB2	ENSG00000125266	-0.434	3.4e-08	0.00059568
AFTPH	ENSG00000119844	-0.739	3.45e-08	0.00060444
TRAP150	ENSG00000054118	-0.191	3.48e-08	0.000609696
RALBP1	ENSG00000017797	-0.459	3.49e-08	0.000611448
TYMS	ENSG00000176890	-0.323	3.5e-08	0.0006132
RUFY2	ENSG00000204130	-0.839	3.52e-08	0.000616704
NENF	ENSG00000117691	-0.426	3.56e-08	0.000623712
EIF2B	ENSG00000125977	-0.626	3.56e-08	0.000623712
CDKN1A	ENSG00000124762	-0.623	3.6e-08	0.00063072
BRWD1	ENSG00000185658	-0.562	3.6e-08	0.00063072
ALO17	ENSG00000180843	-0.596	3.61e-08	0.000632472
RPL13a	ENSG00000142541	-0.353	3.66e-08	0.000641232
CCDC104	ENSG00000163001	-0.709	3.75e-08	0.000657
CIZ1	ENSG00000148337	-0.243	3.78e-08	0.000662256
CEP215	ENSG00000136861	-0.257	3.86e-08	0.000676272
EIF4EBP2	ENSG00000148730	-0.403	4.04e-08	0.000707808
CBX5	ENSG00000094916	-0.273	4.19e-08	0.000734088
MAN1A2	ENSG00000198162	-0.459	4.22e-08	0.000739344
SLC4A8	ENSG00000050438	-1.59	4.24e-08	0.000742848
MCM10	ENSG00000065328	-0.24	4.27e-08	0.000748104
DPYSL5	ENSG00000157851	-0.319	4.3e-08	0.00075336
FKBP5	ENSG00000096060	-0.333	4.38e-08	0.000767376
EPS15	ENSG00000085832	-0.481	4.44e-08	0.000777888
PPIL4	ENSG00000131013	-0.67	4.45e-08	0.00077964
PSMB7	ENSG00000136930	-0.264	4.6e-08	0.00080592
PTPN14	ENSG00000152104	-0.572	4.61e-08	0.000807672
COLEC12	ENSG00000158270	-0.684	4.65e-08	0.00081468
ZNF592	ENSG00000166716	-0.312	4.68e-08	0.000819936
ROBO2	ENSG00000185008	-0.906	4.7e-08	0.00082344
TMED2	ENSG00000086598	-0.253	4.71e-08	0.000825192
A6NIT8	ENSG00000104824	0.184	4.73e-08	0.000828696
GNL2	ENSG00000134697	-0.236	4.78e-08	0.000837456
CS	ENSG00000062485	-0.342	4.79e-08	0.000839208
SHPRH	ENSG00000146414	-0.438	4.81e-08	0.000842712
DHX37	ENSG00000150990	0.211	4.86e-08	0.000851472
C5orf5	ENSG00000031003	-0.537	5.03e-08	0.000881256
BARX2	ENSG00000043039	-1.13	5.09e-08	0.000891768
KREMEN1	ENSG00000183762	-0.429	5.11e-08	0.000895272
FLN1L	ENSG00000136068	-0.171	5.16e-08	0.000904032
SLC7A6	ENSG00000103064	-0.328	5.31e-08	0.000930312
MBNL1	ENSG00000152601	-0.412	5.35e-08	0.00093732
BRD9	ENSG00000028310	-0.382	5.38e-08	0.000942576
AQR	ENSG00000021776	-0.459	5.43e-08	0.000951336
AGTPBP1	ENSG00000135049	-0.548	5.58e-08	0.000977616
ANXA2	ENSG00000182718	-0.614	5.59e-08	0.000979368
GALNT2	ENSG00000143641	-0.201	5.64e-08	0.000988128
EEF1G	ENSG00000254772	-0.371	5.7e-08	0.00099864
B2RBK2	ENSG00000196323	-0.471	5.74e-08	0.00100565
EXOC1	ENSG00000090989	-0.586	5.84e-08	0.00102317
PDCD10	ENSG00000114209	-0.809	5.87e-08	0.00102842
AOF2	ENSG00000004487	-0.218	5.9e-08	0.00103368
FZD6	ENSG00000164930	-0.72	6.06e-08	0.00106171
ARL3	ENSG00000138175	-0.602	6.09e-08	0.00106697
C10orf118	ENSG00000165813	-0.849	6.22e-08	0.00108974
ASNSD1	ENSG00000138381	-0.424	6.33e-08	0.00110902
SCAMP4	ENSG00000227500	-0.364	6.41e-08	0.00112303
ZCCHC6	ENSG00000083223	-0.539	6.43e-08	0.00112654
ZNF512	ENSG00000243943	-0.382	6.48e-08	0.0011353
ZER1	ENSG00000160445	-0.392	6.52e-08	0.0011423
C4orf8	ENSG00000125386	-0.327	6.55e-08	0.00114756
XRN1	ENSG00000114127	-0.582	6.58e-08	0.00115282
HDDC3	ENSG00000184508	-0.585	6.58e-08	0.00115282
GLS	ENSG00000115419	-0.523	6.61e-08	0.00115807
KPNA3	ENSG00000102753	-0.476	6.65e-08	0.00116508
SSFA2	ENSG00000138434	-0.45	6.67e-08	0.00116858
UCHL3	ENSG00000118939	-0.503	6.71e-08	0.00117559
TLN1	ENSG00000137076	-0.16	6.74e-08	0.00118085
SCML2	ENSG00000102098	-0.542	6.9e-08	0.00120888
SPCS1	ENSG00000114902	-0.449	6.93e-08	0.00121414
CDC27	ENSG00000004897	-0.362	6.97e-08	0.00122114
PRKAR2B	ENSG00000005249	-0.794	6.99e-08	0.00122465
C19orf53	ENSG00000104979	-0.376	6.99e-08	0.00122465
ANKRD50	ENSG00000151458	-0.58	6.99e-08	0.00122465
HSD17B4	ENSG00000133835	-0.536	7.14e-08	0.00125093
HMGCR	ENSG00000113161	-0.337	7.21e-08	0.00126319
A8MVX2	ENSG00000135250	-0.47	7.23e-08	0.0012667
CCDS34030	ENSG00000185477	-1.21	7.26e-08	0.00127195
ZC3H7A	ENSG00000122299	-0.373	7.36e-08	0.00128947
RRP1	ENSG00000160214	0.221	7.38e-08	0.00129298
DPYSL2	ENSG00000092964	-0.581	7.41e-08	0.00129823
SECISBP2	ENSG00000187742	-0.374	7.41e-08	0.00129823
PHLPP2	ENSG00000040199	-0.529	7.75e-08	0.0013578
R3HDM2	ENSG00000179912	-0.495	7.81e-08	0.00136831
FXYD5	ENSG00000089327	-1.02	8.21e-08	0.00143839
PRKAG1	ENSG00000181929	-0.512	8.21e-08	0.00143839
RSBN1L	ENSG00000187257	-0.69	8.25e-08	0.0014454
CCDS10747	ENSG00000103449	-0.52	8.26e-08	0.00144715
HERC1	ENSG00000103657	-0.334	8.26e-08	0.00144715
TSC2	ENSG00000103197	-0.222	8.31e-08	0.00145591
RANBP9	ENSG00000010017	-0.429	8.38e-08	0.00146818
ZRANB1	ENSG00000019995	-0.416	8.41e-08	0.00147343
C20orf72	ENSG00000125871	-0.4	8.55e-08	0.00149796
MBD6	ENSG00000166987	-0.5	8.75e-08	0.001533
GPX4	ENSG00000167468	-0.23	8.82e-08	0.00154526
YRDC	ENSG00000196449	0.591	8.89e-08	0.00155753
SNAI2	ENSG00000019549	-0.967	8.99e-08	0.00157505
SASH1	ENSG00000111961	-0.647	9.05e-08	0.00158556
DUS3L	ENSG00000141994	0.311	9.18e-08	0.00160834
CCDS1673	ENSG00000115761	-0.292	9.25e-08	0.0016206
DTL	ENSG00000143476	-0.287	9.48e-08	0.0016609
ZFP64	ENSG00000020256	-0.516	9.56e-08	0.00167491
TP53BP2	ENSG00000143514	-0.275	9.56e-08	0.00167491
IFT81	ENSG00000122970	-0.64	9.88e-08	0.00173098
ZNF318	ENSG00000171467	-0.36	9.96e-08	0.00174499
B2RTQ5	ENSG00000079691	-0.707	1.01e-07	0.00176952
MRS2	ENSG00000124532	-0.404	1.02e-07	0.00178704
NEK1	ENSG00000137601	-0.552	1.02e-07	0.00178704
ANXA2	ENSG00000182718	-0.661	1.02e-07	0.00178704
MCM3	ENSG00000112118	-0.133	1.04e-07	0.00182208
FAM83D	ENSG00000101447	-0.443	1.05e-07	0.0018396
ZNHIT6	ENSG00000117174	-0.327	1.05e-07	0.0018396
AIG1	ENSG00000146416	-0.586	1.05e-07	0.0018396
SFRS15	ENSG00000156304	-0.234	1.05e-07	0.0018396
KIAA1147	ENSG00000127359	-0.361	1.06e-07	0.00185712
A6NCH3	ENSG00000205213	-0.577	1.06e-07	0.00185712
VPS26A	ENSG00000122958	-0.533	1.07e-07	0.00187464
SNX2	ENSG00000205302	-0.408	1.07e-07	0.00187464
B0I1T6	ENSG00000099331	-0.334	1.09e-07	0.00190968
LIN28B	ENSG00000187772	-0.375	1.11e-07	0.00194472
ARHGEF3	ENSG00000163947	-0.771	1.14e-07	0.00199728
CTNNA1	ENSG00000044115	-0.229	1.15e-07	0.0020148
CIT	ENSG00000122966	-0.283	1.16e-07	0.00203232
ZNF445	ENSG00000185219	-0.356	1.16e-07	0.00203232
RAB3IP	ENSG00000127328	-0.7	1.19e-07	0.00208488
PWP1	ENSG00000136045	-0.364	1.19e-07	0.00208488
SAMD4B	ENSG00000179134	-0.26	1.19e-07	0.00208488
VEZT	ENSG00000028203	-0.447	1.2e-07	0.0021024
ADNP	ENSG00000101126	-0.296	1.2e-07	0.0021024
OPTN	ENSG00000123240	-0.651	1.2e-07	0.0021024
A1L491	ENSG00000138081	-0.636	1.2e-07	0.0021024
MRPS22	ENSG00000175110	-0.491	1.2e-07	0.0021024
NR2F1	ENSG00000175745	-0.4	1.2e-07	0.0021024
CUL2	ENSG00000108094	-0.497	1.21e-07	0.00211992
A4QPB8	ENSG00000168538	-0.681	1.24e-07	0.00217248
PRP17	ENSG00000168438	-0.624	1.25e-07	0.00219
C2orf49	ENSG00000135974	-1	1.27e-07	0.00222504
DDB1	ENSG00000167986	-0.121	1.27e-07	0.00222504
TRIM14	ENSG00000106785	-0.634	1.28e-07	0.00224256
TPPP3	ENSG00000159713	-1.84	1.28e-07	0.00224256
A0AUW9	ENSG00000070159	-0.648	1.29e-07	0.00226008
BAZ1A	ENSG00000198604	-0.275	1.29e-07	0.00226008
AFF4	ENSG00000072364	-0.287	1.3e-07	0.0022776
PCGF2	ENSG00000056661	-0.444	1.31e-07	0.00229512
ZNF646	ENSG00000167395	0.433	1.31e-07	0.00229512
XPO6	ENSG00000169180	-0.196	1.31e-07	0.00229512
ZFP106	ENSG00000103994	-0.314	1.32e-07	0.00231264
PTPRK	ENSG00000152894	-0.52	1.32e-07	0.00231264
ZFYVE26	ENSG00000072121	-0.392	1.33e-07	0.00233016
NEK8	ENSG00000160602	-0.283	1.33e-07	0.00233016
JHDM2C	ENSG00000171988	-0.513	1.33e-07	0.00233016
CGI-30	ENSG00000117543	-0.578	1.34e-07	0.00234768
BIRC2	ENSG00000110330	-0.792	1.35e-07	0.0023652
TBK1	ENSG00000183735	-0.774	1.35e-07	0.0023652
CYP27B1	ENSG00000111012	0.965	1.38e-07	0.00241776
MRPL34	ENSG00000130312	-0.555	1.38e-07	0.00241776
PDHB	ENSG00000168291	-0.282	1.39e-07	0.00243528
ACAA1	ENSG00000060971	-0.435	1.42e-07	0.00248784
KIAA0256	ENSG00000138593	-0.711	1.42e-07	0.00248784
HES6	ENSG00000144485	0.7	1.42e-07	0.00248784
PFKM	ENSG00000152556	-0.312	1.42e-07	0.00248784
PRPF39	ENSG00000185246	-0.5	1.42e-07	0.00248784
IDH3G	ENSG00000067829	-0.317	1.43e-07	0.00250536
C11orf24	ENSG00000171067	-0.522	1.43e-07	0.00250536
GPS2	ENSG00000132522	-0.326	1.46e-07	0.00255792
STRA13	ENSG00000169689	-0.499	1.49e-07	0.00261048
DKFZp686E22155	ENSG00000001461	-0.428	1.53e-07	0.00268056
TTC17	ENSG00000052841	-0.426	1.54e-07	0.00269808
MCM2	ENSG00000073111	-0.122	1.57e-07	0.00275064
CDS2	ENSG00000101290	-0.519	1.57e-07	0.00275064
MED13	ENSG00000108510	-0.259	1.57e-07	0.00275064
MRPS15	ENSG00000116898	-0.378	1.57e-07	0.00275064
ZAK	ENSG00000091436	-0.569	1.59e-07	0.00278568
NKX6-1	ENSG00000163623	-1.07	1.59e-07	0.00278568
ATAD3A	ENSG00000197785	0.297	1.6e-07	0.0028032
ZDHHC7	ENSG00000153786	-0.369	1.62e-07	0.00283824
PHF20L1	ENSG00000129292	-0.42	1.64e-07	0.00287328
FLJ44635	ENSG00000198359	-0.825	1.64e-07	0.00287328
REEP3	ENSG00000165476	-1.01	1.65e-07	0.0028908
GHITM	ENSG00000165678	-0.261	1.65e-07	0.0028908
TRRAP	ENSG00000196367	-0.172	1.65e-07	0.0028908
SPTLC2	ENSG00000100596	-0.389	1.7e-07	0.0029784
FZD5	ENSG00000163251	0.729	1.71e-07	0.00299592
PCTP	ENSG00000141179	-0.676	1.73e-07	0.00303096
TBC1D9	ENSG00000109436	-0.539	1.76e-07	0.00308352
MAPRE3	ENSG00000084764	-0.715	1.77e-07	0.00310104
CEP170	ENSG00000143702	-0.541	1.78e-07	0.00311856
CLPB	ENSG00000162129	-0.307	1.78e-07	0.00311856
BTG3	ENSG00000154640	-0.576	1.8e-07	0.0031536
VPS4A	ENSG00000132612	-0.213	1.81e-07	0.00317112
CCDC100	ENSG00000168944	-0.613	1.83e-07	0.00320616
POB1	ENSG00000169891	-0.345	1.88e-07	0.00329376
ZBED5	ENSG00000236287	-0.599	1.88e-07	0.00329376
SRSF5	ENSG00000100650	-0.169	1.93e-07	0.00338136
UBA52	ENSG00000221983	-0.225	1.93e-07	0.00338136
UBE4A	ENSG00000110344	-0.332	1.94e-07	0.00339888
ERO1L	ENSG00000197930	-0.551	1.95e-07	0.0034164
SMARCD1	ENSG00000066117	-0.244	1.97e-07	0.00345144
PITPNB	ENSG00000180957	-0.228	2e-07	0.003504
FBXL6	ENSG00000182325	0.504	2e-07	0.003504
A8K5E4	ENSG00000120071	-0.342	2.05e-07	0.0035916
CUL4A	ENSG00000139842	-0.358	2.08e-07	0.00364416
NRIP1	ENSG00000180530	-0.708	2.09e-07	0.00366168
HIVEP2	ENSG00000010818	-0.588	2.14e-07	0.00374928
RAB5B	ENSG00000111540	-0.44	2.14e-07	0.00374928
RAB23	ENSG00000112210	-0.701	2.17e-07	0.00380184
HSPC155	ENSG00000143222	-0.451	2.19e-07	0.00383688
MPHOSPH6	ENSG00000135698	-0.873	2.2e-07	0.0038544
CPE	ENSG00000109472	-0.502	2.21e-07	0.00387192
DARS2	ENSG00000117593	-0.338	2.22e-07	0.00388944
PIP4K2A	ENSG00000150867	-0.457	2.22e-07	0.00388944
MFN2	ENSG00000116688	-0.186	2.23e-07	0.00390696
NUSAP1	ENSG00000137804	-0.268	2.23e-07	0.00390696
EXO1	ENSG00000174371	-0.259	2.24e-07	0.00392448
ZNF770	ENSG00000198146	-0.755	2.24e-07	0.00392448
CDCA7L	ENSG00000164649	-0.479	2.26e-07	0.00395952
B1AQP5	ENSG00000158796	-0.499	2.27e-07	0.00397704
BAP1	ENSG00000163930	-0.668	2.28e-07	0.00399456
GTF3A	ENSG00000122034	-0.334	2.29e-07	0.00401208
CCDS13799	ENSG00000198477	-0.733	2.29e-07	0.00401208
HDAC4	ENSG00000068024	0.799	2.3e-07	0.0040296
PRCC	ENSG00000143294	-0.235	2.32e-07	0.00406464
MANEA	ENSG00000172469	-1.08	2.33e-07	0.00408216
STX12	ENSG00000117758	-0.416	2.35e-07	0.0041172
KCT2	ENSG00000113583	-0.558	2.37e-07	0.00415224
E2IG5	ENSG00000114023	-0.527	2.37e-07	0.00415224
A6NN80	ENSG00000197043	-0.278	2.38e-07	0.00416976
ABL1	ENSG00000097007	-0.276	2.39e-07	0.00418728
TLK1	ENSG00000198586	-0.569	2.4e-07	0.0042048
B3GNT1	ENSG00000174684	-0.294	2.41e-07	0.00422232
C17orf51	ENSG00000212719	-0.333	2.47e-07	0.00432744
PXDN	ENSG00000130508	-0.353	2.48e-07	0.00434496
MOV10	ENSG00000155363	-0.353	2.48e-07	0.00434496
PSME1	ENSG00000092010	-0.556	2.5e-07	0.00438
USP40	ENSG00000085982	-0.478	2.51e-07	0.00439752
IVNS1ABP	ENSG00000116679	-0.355	2.51e-07	0.00439752
MPRI	ENSG00000197081	-0.166	2.51e-07	0.00439752
PIAS3	ENSG00000131788	-0.504	2.54e-07	0.00445008
ISY1	ENSG00000172780	-0.365	2.54e-07	0.00445008
MED25	ENSG00000104973	-0.465	2.61e-07	0.00457272
CCDC131	ENSG00000133858	-0.426	2.63e-07	0.00460776
PRICKLE1	ENSG00000139174	-0.937	2.65e-07	0.0046428
PPP3R1	ENSG00000221823	-0.398	2.7e-07	0.0047304
LOC550631	ENSG00000187860	0.729	2.72e-07	0.00476544
ARG2	ENSG00000081181	-0.636	2.75e-07	0.004818
WIPF2	ENSG00000171475	-0.435	2.75e-07	0.004818
TRIP13	ENSG00000071539	-0.286	2.76e-07	0.00483552
NUCKS1	ENSG00000069275	-0.109	2.77e-07	0.00485304
MADD	ENSG00000110514	-0.333	2.8e-07	0.0049056
B2RCN4	ENSG00000116580	-0.333	2.8e-07	0.0049056
KLHDC3	ENSG00000124702	-0.259	2.83e-07	0.00495816
CSN7B	ENSG00000144524	-0.354	2.83e-07	0.00495816
POLS	ENSG00000112941	-0.389	2.88e-07	0.00504576
GPN1	ENSG00000198522	-0.426	2.88e-07	0.00504576
NOL11	ENSG00000130935	-0.416	2.92e-07	0.00511584
NBN	ENSG00000104320	-0.495	2.96e-07	0.00518592
C19orf2	ENSG00000105176	-0.349	2.97e-07	0.00520344
MPHOSPH9	ENSG00000051825	-0.508	2.98e-07	0.00522096
CHDC1	ENSG00000136141	-0.903	3e-07	0.005256
RPL27	ENSG00000131469	-0.208	3.01e-07	0.00527352
RB1	ENSG00000139687	-0.569	3.05e-07	0.0053436
KIAA0020	ENSG00000080608	-0.544	3.06e-07	0.00536112
TCFL5	ENSG00000101190	-0.426	3.07e-07	0.00537864
FLJ11506	ENSG00000103591	-0.335	3.07e-07	0.00537864
SUPV3L1	ENSG00000156502	-0.374	3.18e-07	0.00557136
DIAPH3	ENSG00000139734	-0.367	3.2e-07	0.0056064
GNAZ	ENSG00000128266	-0.588	3.24e-07	0.00567648
SEC63	ENSG00000025796	-0.36	3.25e-07	0.005694
KIAA0284	ENSG00000099814	0.323	3.26e-07	0.00571152
ACTR1B	ENSG00000115073	0.366	3.26e-07	0.00571152
TCEB3	ENSG00000011007	-0.258	3.29e-07	0.00576408
CDON	ENSG00000064309	-0.464	3.29e-07	0.00576408
MAP3K1	ENSG00000095015	-0.637	3.29e-07	0.00576408
LTB4R	ENSG00000213903	0.685	3.3e-07	0.0057816
MRPL22	ENSG00000082515	-0.472	3.31e-07	0.00579912
RPS6KA3	ENSG00000177189	-0.475	3.31e-07	0.00579912
SSR2	ENSG00000163479	-0.271	3.35e-07	0.0058692
ZMYM1	ENSG00000197056	-0.648	3.36e-07	0.00588672
SNX4	ENSG00000114520	-0.538	3.37e-07	0.00590424
SKP2	ENSG00000145604	-0.368	3.41e-07	0.00597432
PSMD1	ENSG00000173692	-0.206	3.41e-07	0.00597432
RNF216	ENSG00000011275	-0.304	3.55e-07	0.0062196
HPCAL4	ENSG00000116983	-1.08	3.57e-07	0.00625464
PPP2R2A	ENSG00000221914	-0.344	3.59e-07	0.00628968
SNAP23	ENSG00000092531	-0.597	3.61e-07	0.00632472
ATXN1	ENSG00000124788	-0.669	3.68e-07	0.00644736
APOOL	ENSG00000155008	-0.866	3.69e-07	0.00646488
KPNA2	ENSG00000182481	-0.225	3.76e-07	0.00658752
USP15	ENSG00000135655	-0.49	3.77e-07	0.00660504
SRBD1	ENSG00000068784	-0.496	3.81e-07	0.00667512
FAM173A	ENSG00000103254	0.996	3.87e-07	0.00678024
LARP1B	ENSG00000138709	-0.573	3.87e-07	0.00678024
ABHD10	ENSG00000144827	-0.46	3.87e-07	0.00678024
PRR11	ENSG00000068489	-0.52	3.91e-07	0.00685032
CHTF8	ENSG00000168802	-0.39	3.93e-07	0.00688536
PHP14	ENSG00000054148	-0.323	3.96e-07	0.00693792
EXOSC1	ENSG00000171311	-0.524	4.01e-07	0.00702552
NR3C1	ENSG00000113580	-0.603	4.03e-07	0.00706056
SLC25A25	ENSG00000148339	0.384	4.04e-07	0.00707808
RAPGEF1	ENSG00000107263	-0.306	4.1e-07	0.0071832
MAN2A2	ENSG00000196547	0.339	4.18e-07	0.00732336
SUPT4H1	ENSG00000213246	-0.386	4.18e-07	0.00732336
DICER1	ENSG00000100697	-0.287	4.2e-07	0.0073584
AK057104	ENSG00000247909	-0.866	4.22e-07	0.00739344
CPNE3	ENSG00000085719	-0.308	4.27e-07	0.00748104
SLC4A1AP	ENSG00000163798	-0.45	4.29e-07	0.00751608
PIK3R4	ENSG00000196455	-0.4	4.29e-07	0.00751608
BLMH	ENSG00000108578	-0.319	4.33e-07	0.00758616
APOA1BP	ENSG00000163382	-0.344	4.33e-07	0.00758616
EIF3G	ENSG00000130811	-0.19	4.34e-07	0.00760368
CUEDC2	ENSG00000107874	-0.423	4.39e-07	0.00769128
PSMD8	ENSG00000099341	-0.25	4.43e-07	0.00776136
GPHN	ENSG00000171723	-0.479	4.44e-07	0.00777888
SLC7A8	ENSG00000092068	-0.692	4.45e-07	0.0077964
DYNC1LI2	ENSG00000135720	-0.289	4.48e-07	0.00784896
TPD52	ENSG00000076554	-0.446	4.52e-07	0.00791904
DHX33	ENSG00000005100	-0.279	4.57e-07	0.00800664
PEBP1	ENSG00000089220	-0.302	4.57e-07	0.00800664
CTDSPL	ENSG00000144677	-0.459	4.57e-07	0.00800664
FUSIP1	ENSG00000188529	-0.519	4.65e-07	0.0081468
MRPL20	ENSG00000242485	-0.519	4.65e-07	0.0081468
KIAA0232	ENSG00000170871	-0.487	4.68e-07	0.00819936
ACTR3	ENSG00000115091	-0.327	4.77e-07	0.00835704
BIRC6	ENSG00000115760	-0.249	4.79e-07	0.00839208
A6NEW2	ENSG00000143379	-0.278	4.83e-07	0.00846216
TRPC4AP	ENSG00000100991	-0.243	4.85e-07	0.0084972
AMD1	ENSG00000123505	-0.282	4.86e-07	0.00851472
PSMA3	ENSG00000100567	-0.473	4.94e-07	0.00865488
B1APR4	ENSG00000125355	-1.43	5.01e-07	0.00877752
YIP1A	ENSG00000145817	-0.479	5.04e-07	0.00883008
RTN3	ENSG00000133318	-0.405	5.12e-07	0.00897024
SLC16A1	ENSG00000155380	-0.181	5.24e-07	0.00918048
TES	ENSG00000135269	-0.499	5.31e-07	0.00930312
TTC1	ENSG00000113312	-0.364	5.32e-07	0.00932064
PARP2	ENSG00000129484	-0.373	5.39e-07	0.00944328
A9CQZ8	ENSG00000104067	-0.311	5.41e-07	0.00947832
LCOR	ENSG00000196233	-0.386	5.52e-07	0.00967104
EPHA7	ENSG00000135333	-0.584	5.53e-07	0.00968856
LAMP2	ENSG00000005893	-0.336	5.54e-07	0.00970608
METAP1	ENSG00000164024	-0.408	5.58e-07	0.00977616
TMEM165	ENSG00000134851	-0.447	5.61e-07	0.00982872
DIXDC1	ENSG00000150764	-0.737	5.65e-07	0.0098988
BUB1B	ENSG00000156970	-0.314	5.66e-07	0.00991632
A0MZ66	ENSG00000187164	-0.499	5.66e-07	0.00991632
NSF	ENSG00000073969	-0.395	5.7e-07	0.0099864
KIAA0406	ENSG00000101407	-0.452	5.81e-07	0.0101791
CPSF6	ENSG00000111605	-0.249	5.81e-07	0.0101791
SSRP1	ENSG00000149136	-0.0913	5.86e-07	0.0102667
NUP214	ENSG00000126883	-0.259	5.95e-07	0.0104244
MLF1IP	ENSG00000151725	-0.456	6e-07	0.010512
B1AVS5	ENSG00000255849	-0.273	6.01e-07	0.0105295
PFDN5	ENSG00000123349	-0.296	6.03e-07	0.0105646
HOXC6	ENSG00000197757	-0.757	6.05e-07	0.0105996
DPYSL4	ENSG00000151640	0.588	6.17e-07	0.0108098
TTC23	ENSG00000103852	-0.528	6.19e-07	0.0108449
GNPAT	ENSG00000116906	-0.345	6.25e-07	0.01095
WDR35	ENSG00000118965	-0.432	6.32e-07	0.0110726
PEX19	ENSG00000162735	-0.293	6.33e-07	0.0110902
NOXIN	ENSG00000165490	-0.748	6.38e-07	0.0111778
S100A13	ENSG00000189171	-0.534	6.4e-07	0.0112128
EHBP1	ENSG00000115504	-0.396	6.45e-07	0.0113004
MXRA7	ENSG00000182534	-0.602	6.5e-07	0.011388
OVGP1	ENSG00000085465	0.629	6.51e-07	0.0114055
N4BP1	ENSG00000102921	-0.503	6.63e-07	0.0116158
MTIF3	ENSG00000122033	-0.698	6.63e-07	0.0116158
GOLGA5	ENSG00000066455	-0.444	6.7e-07	0.0117384
KDELR2	ENSG00000136240	-0.256	6.73e-07	0.011791
PYCRL	ENSG00000104524	0.468	6.75e-07	0.011826
DERL1	ENSG00000136986	-0.384	6.86e-07	0.0120187
RPL18	ENSG00000063177	-0.121	6.87e-07	0.0120362
NCOR2	ENSG00000196498	-0.232	6.88e-07	0.0120538
OSAP	ENSG00000137463	-0.821	7.08e-07	0.0124042
ACVR2B	ENSG00000114739	-0.268	7.16e-07	0.0125443
TPX2	ENSG00000088325	-0.157	7.19e-07	0.0125969
NT5C3L	ENSG00000141698	-0.201	7.25e-07	0.012702
MYB	ENSG00000118513	-1.52	7.4e-07	0.0129648
A8MSL3	ENSG00000163964	-0.832	7.43e-07	0.0130174
A8MWU8	ENSG00000138592	-0.579	7.44e-07	0.0130349
COL14A1	ENSG00000187955	-1.22	7.55e-07	0.0132276
CIAO1	ENSG00000144021	-0.271	7.56e-07	0.0132451
AIFM3	ENSG00000183773	-0.253	7.59e-07	0.0132977
A8MVQ8	ENSG00000152904	-0.417	7.63e-07	0.0133678
C6orf89	ENSG00000198663	-0.302	7.83e-07	0.0137182
EIF3K	ENSG00000178982	-0.293	7.84e-07	0.0137357
INADL	ENSG00000132849	-0.511	8e-07	0.014016
YTHDC2	ENSG00000047188	-0.365	8.05e-07	0.0141036
TOMM34	ENSG00000025772	-0.317	8.08e-07	0.0141562
SERINC3	ENSG00000132824	-0.405	8.16e-07	0.0142963
SLC43A2	ENSG00000167703	-0.474	8.21e-07	0.0143839
HNRNPF	ENSG00000169813	-0.146	8.25e-07	0.014454
CELSR3	ENSG00000008300	0.236	8.26e-07	0.0144715
A8MSQ1	ENSG00000106443	-0.359	8.28e-07	0.0145066
MAP7	ENSG00000135525	-0.433	8.59e-07	0.0150497
NOXO1	ENSG00000196408	1.06	8.59e-07	0.0150497
PBXIP1	ENSG00000163346	-0.552	8.61e-07	0.0150847
A4UCU1	ENSG00000119203	-0.309	8.66e-07	0.0151723
SMARCA5	ENSG00000153147	-0.267	8.69e-07	0.0152249
BTBD14B	ENSG00000160877	-0.274	8.71e-07	0.0152599
BAT3	ENSG00000096155	-0.157	8.73e-07	0.015295
DCTN4	ENSG00000132912	-0.307	8.79e-07	0.0154001
FTSJ3	ENSG00000108592	-0.167	8.97e-07	0.0157154
CYP2U1	ENSG00000155016	-1.08	9.06e-07	0.0158731
SDAD1	ENSG00000198301	-0.606	9.23e-07	0.016171
TMEFF1	ENSG00000241697	-0.606	9.23e-07	0.016171
C11orf30	ENSG00000158636	-0.524	9.24e-07	0.0161885
SLC4A7	ENSG00000033867	-0.598	9.33e-07	0.0163462
PRRC1	ENSG00000164244	-0.382	9.33e-07	0.0163462
FURIN	ENSG00000140564	0.322	9.39e-07	0.0164513
A8MU28	ENSG00000159593	-0.468	9.5e-07	0.016644
FBXL20	ENSG00000108306	-0.762	9.66e-07	0.0169243
TWSG1	ENSG00000128791	-0.469	9.72e-07	0.0170294
C9orf167	ENSG00000198113	1.71	9.73e-07	0.017047
MRPL51	ENSG00000111639	-0.307	9.85e-07	0.0172572
BAG3	ENSG00000151929	-0.378	9.86e-07	0.0172747
C14orf172	ENSG00000166166	0.439	9.86e-07	0.0172747
ARHGEF6	ENSG00000129675	-0.945	9.98e-07	0.017485
CPT1A	ENSG00000110090	-0.417	1.05e-06	0.018396
GSE1	ENSG00000131149	-0.26	1.05e-06	0.018396
PSMA5	ENSG00000143106	-0.274	1.06e-06	0.0185712
ARHGAP11A	ENSG00000198826	-0.429	1.06e-06	0.0185712
ZCCHC9	ENSG00000131732	-0.643	1.07e-06	0.0187464
VEZF1	ENSG00000136451	-0.633	1.1e-06	0.019272
MPPA	ENSG00000165688	-0.214	1.1e-06	0.019272
PFN1	ENSG00000108518	-0.17	1.11e-06	0.0194472
CBLL1	ENSG00000105879	-0.567	1.12e-06	0.0196224
PRDM16	ENSG00000142611	-0.567	1.12e-06	0.0196224
ZMPSTE24	ENSG00000084073	-0.411	1.13e-06	0.0197976
KIF5A	ENSG00000155980	-0.576	1.13e-06	0.0197976
USP33	ENSG00000077254	-0.374	1.14e-06	0.0199728
AOC2	ENSG00000131480	0.951	1.15e-06	0.020148
CASP7	ENSG00000165806	-0.547	1.15e-06	0.020148
C1orf69	ENSG00000181873	0.343	1.15e-06	0.020148
FRMD6	ENSG00000139926	-0.635	1.16e-06	0.0203232
DUSP3	ENSG00000108861	-0.261	1.17e-06	0.0204984
SAV1	ENSG00000151748	-0.487	1.17e-06	0.0204984
EGR1	ENSG00000120738	0.738	1.18e-06	0.0206736
ATAD3B	ENSG00000160072	0.312	1.18e-06	0.0206736
ZNF703	ENSG00000183779	-0.237	1.18e-06	0.0206736
HEXB	ENSG00000049860	-0.38	1.19e-06	0.0208488
RNF12	ENSG00000131263	-0.447	1.2e-06	0.021024
SLC39A14	ENSG00000104635	-0.253	1.21e-06	0.0211992
RNF220	ENSG00000187147	-0.294	1.22e-06	0.0213744
WDR90	ENSG00000161996	0.299	1.23e-06	0.0215496
TRIM6	ENSG00000121236	-1.11	1.25e-06	0.0219
RNF219	ENSG00000152193	-0.592	1.26e-06	0.0220752
ELOVL6	ENSG00000170522	-0.518	1.28e-06	0.0224256
C6orf72	ENSG00000055211	-0.926	1.31e-06	0.0229512
ZCCHC14	ENSG00000140948	-0.305	1.31e-06	0.0229512
KIAA1818	ENSG00000183495	-0.219	1.31e-06	0.0229512
KIAA0305	ENSG00000039319	-0.59	1.34e-06	0.0234768
CXorf57	ENSG00000147231	-0.338	1.35e-06	0.023652
CCDS12295	ENSG00000160888	0.413	1.35e-06	0.023652
RNF41	ENSG00000181852	-0.391	1.36e-06	0.0238272
PASK	ENSG00000115687	0.432	1.37e-06	0.0240024
FAM44B	ENSG00000145919	-0.278	1.37e-06	0.0240024
RENT2	ENSG00000151461	-0.356	1.38e-06	0.0241776
C7orf41	ENSG00000180354	-0.504	1.39e-06	0.0243528
GDF11	ENSG00000135414	-0.681	1.4e-06	0.024528
MCAF1	ENSG00000171681	-0.437	1.4e-06	0.024528
HNRNPR	ENSG00000125944	0.181	1.44e-06	0.0252288
MRPS33	ENSG00000090263	-0.779	1.45e-06	0.025404
GLI3	ENSG00000106571	-0.547	1.45e-06	0.025404
ZCRB1	ENSG00000139168	-0.746	1.45e-06	0.025404
MINA	ENSG00000170854	-0.373	1.46e-06	0.0255792
BFAR	ENSG00000103429	-0.367	1.47e-06	0.0257544
ATR	ENSG00000175054	-0.351	1.5e-06	0.02628
TAF4	ENSG00000130699	-0.427	1.51e-06	0.0264552
SMARCAL1	ENSG00000138375	-0.483	1.51e-06	0.0264552
NOC2L	ENSG00000188976	0.242	1.51e-06	0.0264552
IDE	ENSG00000119912	-0.377	1.52e-06	0.0266304
WRNIP1	ENSG00000124535	-0.291	1.53e-06	0.0268056
PPP2R2D	ENSG00000175470	-0.371	1.54e-06	0.0269808
GPSM2	ENSG00000121957	-0.61	1.57e-06	0.0275064
BLCAP	ENSG00000166619	-0.45	1.57e-06	0.0275064
NDUFS5	ENSG00000168653	-0.356	1.57e-06	0.0275064
PVRL3	ENSG00000177707	-0.652	1.58e-06	0.0276816
FAM102B	ENSG00000162636	-0.597	1.59e-06	0.0278568
A8MSM5	ENSG00000188559	-0.457	1.59e-06	0.0278568
MOP4	ENSG00000170485	-0.507	1.6e-06	0.028032
CCDS3197	ENSG00000121871	-1.12	1.61e-06	0.0282072
LTRPC7	ENSG00000092439	-0.503	1.65e-06	0.028908
SOCS4	ENSG00000180008	-0.515	1.7e-06	0.029784
STAM2	ENSG00000115145	-0.783	1.71e-06	0.0299592
PDAP1	ENSG00000106244	-0.267	1.73e-06	0.0303096
C19orf43	ENSG00000123144	-0.199	1.74e-06	0.0304848
GPS1	ENSG00000169727	-0.214	1.74e-06	0.0304848
KIAA2032	ENSG00000120685	-0.371	1.75e-06	0.03066
LDB1	ENSG00000198728	-0.333	1.75e-06	0.03066
ZNF711	ENSG00000147180	-0.522	1.77e-06	0.0310104
A6NLT0	ENSG00000174547	-0.337	1.77e-06	0.0310104
CYTH1	ENSG00000108669	-0.412	1.8e-06	0.031536
GTF2H1	ENSG00000110768	-0.422	1.8e-06	0.031536
PPIP5K2	ENSG00000145725	-0.628	1.8e-06	0.031536
DZIP1	ENSG00000134874	-0.301	1.82e-06	0.0318864
PPP1R11	ENSG00000204619	-0.5	1.82e-06	0.0318864
TEX2	ENSG00000136478	-0.375	1.83e-06	0.0320616
BTBD12	ENSG00000188827	-0.403	1.84e-06	0.0322368
CNTN1	ENSG00000018236	-0.873	1.86e-06	0.0325872
B2RWN6	ENSG00000109265	-0.55	1.86e-06	0.0325872
UXS1	ENSG00000115652	-0.485	1.86e-06	0.0325872
NUP43	ENSG00000120253	-0.292	1.86e-06	0.0325872
KIAA0019	ENSG00000148429	-0.52	1.86e-06	0.0325872
OSGIN2	ENSG00000164823	-0.873	1.86e-06	0.0325872
METTL9	ENSG00000197006	-0.385	1.86e-06	0.0325872
MTX1	ENSG00000173171	-0.556	1.88e-06	0.0329376
A8MSV2	ENSG00000089876	-0.514	1.9e-06	0.033288
SLC1A5	ENSG00000105281	0.146	1.9e-06	0.033288
PHTF1	ENSG00000116793	-0.593	1.91e-06	0.0334632
CSNK1D	ENSG00000141551	0.152	1.92e-06	0.0336384
RPL32	ENSG00000144713	-0.387	1.92e-06	0.0336384
FH	ENSG00000091483	-0.373	1.93e-06	0.0338136
GPR172A	ENSG00000185803	0.438	1.94e-06	0.0339888
COTL1	ENSG00000103187	-0.352	1.96e-06	0.0343392
DSE	ENSG00000111817	-0.636	1.99e-06	0.0348648
EPHA3	ENSG00000044524	-0.85	2.02e-06	0.0353904
RBL1	ENSG00000080839	-0.546	2.07e-06	0.0362664
MRPL32	ENSG00000106591	-0.548	2.08e-06	0.0364416
VPS13B	ENSG00000132549	-0.465	2.08e-06	0.0364416
MGC24039	ENSG00000170456	-0.519	2.08e-06	0.0364416
TARS	ENSG00000113407	-0.18	2.11e-06	0.0369672
PPFIA2	ENSG00000139220	-2.11	2.16e-06	0.0378432
TAF5L	ENSG00000135801	-0.283	2.19e-06	0.0383688
MRPS5	ENSG00000144029	-0.321	2.22e-06	0.0388944
MTUS1	ENSG00000129422	-0.635	2.25e-06	0.03942
ZNF131	ENSG00000172262	-0.497	2.26e-06	0.0395952
ZNF24	ENSG00000172466	-0.217	2.27e-06	0.0397704
TBC1D4	ENSG00000136111	-0.251	2.3e-06	0.040296
CFL2	ENSG00000165410	-0.444	2.3e-06	0.040296
FAM32A	ENSG00000105058	-0.317	2.31e-06	0.0404712
GPC4	ENSG00000076716	-0.457	2.34e-06	0.0409968
GNAI2	ENSG00000114353	-0.288	2.35e-06	0.041172
HIPK3	ENSG00000110422	-0.637	2.37e-06	0.0415224
KIAA0652	ENSG00000175224	-0.293	2.37e-06	0.0415224
COX7C	ENSG00000127184	-0.329	2.38e-06	0.0416976
MLXIP	ENSG00000175727	-0.285	2.38e-06	0.0416976
CWC15	ENSG00000150316	-0.43	2.39e-06	0.0418728
CAMLG	ENSG00000164615	-0.459	2.39e-06	0.0418728
OSBPL11	ENSG00000144909	-0.402	2.44e-06	0.0427488
CCDS43111	ENSG00000163320	-0.272	2.44e-06	0.0427488
FNBP1L	ENSG00000137942	-0.639	2.51e-06	0.0439752
B1ALG2	ENSG00000080503	-0.496	2.52e-06	0.0441504
ITM2B	ENSG00000136156	-0.422	2.54e-06	0.0445008
RHOB	ENSG00000143878	0.335	2.55e-06	0.044676
ARHGAP17	ENSG00000140750	-0.315	2.56e-06	0.0448512
MUTED	ENSG00000188428	-0.709	2.56e-06	0.0448512
MBD2	ENSG00000134046	-0.566	2.57e-06	0.0450264
MSL2	ENSG00000174579	-0.471	2.58e-06	0.0452016
ATP2B2	ENSG00000157087	-0.368	2.59e-06	0.0453768
MTPN	ENSG00000105887	-0.228	2.62e-06	0.0459024
PRPSAP2	ENSG00000141127	-0.343	2.63e-06	0.0460776
TYW3	ENSG00000162623	-0.548	2.65e-06	0.046428
RAB4A	ENSG00000168118	-0.38	2.68e-06	0.0469536
ENPP5	ENSG00000112796	-3.17	2.69e-06	0.0471288
B2R650	ENSG00000108599	-0.514	2.73e-06	0.0478296
RPL31	ENSG00000071082	-0.409	2.74e-06	0.0480048
RPAP3	ENSG00000005175	-0.495	2.81e-06	0.0492312
L3MBTL2	ENSG00000100395	-0.288	2.81e-06	0.0492312
FLT1	ENSG00000102755	-1.12	2.81e-06	0.0492312
CD276	ENSG00000103855	-0.329	2.84e-06	0.0497568

## Sheet: R521G_SE_psg
Gene	Ensembl_gene	LORG	Psg	Psg_bonf
TRIM28	ENSG00000130726	1	5.98e-26	3.94184e-21
EEF2	ENSG00000167658	-5.77	8.82e-26	5.81388e-21
EEF2	ENSG00000167658	0.156	8.2e-22	5.40519e-17
TRIM28	ENSG00000130726	0.927	2.89e-20	1.905e-15
EIF4G1	ENSG00000114867	0.0445	1.25e-18	8.23963e-14
RPL35	ENSG00000136942	-1.04	4.55e-17	2.99922e-12
EIF4G2	ENSG00000110321	-6.89	7.97e-17	5.25358e-12
EWSR1	ENSG00000182944	0.377	8.03e-17	5.29314e-12
SFPQ	ENSG00000116560	-0.329	1.91e-16	1.25901e-11
PKM2	ENSG00000067225	0.297	5.31e-16	3.50019e-11
RPS19	ENSG00000105372	0.827	3.12e-15	2.05661e-10
RPS19	ENSG00000105372	-4.45	8.3e-15	5.47111e-10
EIF4G2	ENSG00000110321	-6.83	1.08e-14	7.11904e-10
RPS19	ENSG00000105372	-4.46	1.63e-14	1.07445e-09
EEF2	ENSG00000167658	1.41	2.51e-14	1.65452e-09
RPS19	ENSG00000105372	-4.49	1.5e-13	9.88755e-09
SUPT16H	ENSG00000092201	0.829	1.76e-13	1.16014e-08
RPS6	ENSG00000137154	-0.302	2.75e-13	1.81272e-08
EIF4G1	ENSG00000114867	-0.275	1.35e-12	8.8988e-08
ANP32B	ENSG00000136938	-0.457	1.4e-12	9.22838e-08
TRIM28	ENSG00000130726	0.319	4.72e-12	3.11128e-07
RPS19	ENSG00000105372	-6.47	6.11e-12	4.02753e-07
RPS19	ENSG00000105372	-6.44	2.02e-11	1.33152e-06
EIF4G2	ENSG00000110321	-7.8	9.44e-11	6.22256e-06
FAM82A	ENSG00000115841	0.575	1.2e-10	7.91004e-06
CLTC	ENSG00000141367	-6.11	3.1e-10	2.04343e-05
EEF2	ENSG00000167658	-0.164	4.47e-10	2.94649e-05
EIF4G1	ENSG00000114867	1.3	6.69e-10	4.40985e-05
H3F3B	ENSG00000163041	-0.716	9.83e-10	6.47964e-05
FAM120A	ENSG00000048828	-7.08	1.02e-09	6.72353e-05
RTF1	ENSG00000137815	-0.813	1.26e-09	8.30554e-05
H3F3B	ENSG00000163041	-0.71	1.36e-09	8.96471e-05
MAP4K4	ENSG00000071054	0.673	1.5e-09	9.88755e-05
KIAA0692	ENSG00000176915	-6.75	1.59e-09	0.000104808
IRAK1	ENSG00000184216	-5.05	1.75e-09	0.000115355
EIF3S5	ENSG00000175390	-1.95	1.77e-09	0.000116673
EIF4G1	ENSG00000114867	0.496	2.13e-09	0.000140403
GNAS	ENSG00000087460	-7.31	2.89e-09	0.0001905
EPPB9	ENSG00000108641	-0.6	4.35e-09	0.000286739
GNAS	ENSG00000087460	-7.35	4.8e-09	0.000316402
FUS	ENSG00000089280	-2.38	5.02e-09	0.000330903
BRD4	ENSG00000141867	-6.45	5.25e-09	0.000346064
PRKDC	ENSG00000121031	-0.756	5.79e-09	0.000381659
EWSR1	ENSG00000182944	5.09	6.94e-09	0.000457464
SRRM2	ENSG00000167978	-1.16	7.72e-09	0.000508879
FASN	ENSG00000169710	1.26	9.56e-09	0.000630167
SSRP1	ENSG00000149136	-6.18	1.32e-08	0.000870104
EEF2	ENSG00000167658	0.857	1.91e-08	0.00125901
RPS24	ENSG00000138326	0.101	2.03e-08	0.00133812
GNAS	ENSG00000087460	-6.87	2.1e-08	0.00138426
SNRP70	ENSG00000104852	1.1	2.37e-08	0.00156223
HDAC2	ENSG00000196591	0.615	2.57e-08	0.00169407
FAM50A	ENSG00000071859	-0.514	3.38e-08	0.00222799
FAM50A	ENSG00000071859	0.358	4.21e-08	0.00277511
FUS	ENSG00000089280	0.721	4.43e-08	0.00292012
PHGDH	ENSG00000092621	0.467	4.79e-08	0.00315742
ENO1	ENSG00000074800	5.68	4.8e-08	0.00316402
CC2D1A	ENSG00000132024	1.64	5.07e-08	0.00334199
GRK6	ENSG00000198055	2.18	5.71e-08	0.00376386
C14orf65	ENSG00000176581	-5.8	6.22e-08	0.00410004
PARP1	ENSG00000143799	0.697	7.01e-08	0.00462078
TMEM16H	ENSG00000074855	-7.26	7.56e-08	0.00498333
MAP4K4	ENSG00000071054	-4.95	7.95e-08	0.0052404
H3F3B	ENSG00000163041	-0.751	1.19e-07	0.00784412
EXOSC10	ENSG00000171824	0.667	1.24e-07	0.00817371
ATP1A1	ENSG00000163399	-7.29	1.38e-07	0.00909655
FUS	ENSG00000089280	0.797	1.45e-07	0.00955796
KIAA0701	ENSG00000111647	4.63	1.52e-07	0.0100194
EXOSC10	ENSG00000171824	-0.677	1.7e-07	0.0112059
PRKDC	ENSG00000121031	0.363	1.9e-07	0.0125242
AAMP	ENSG00000127837	-1.29	1.94e-07	0.0127879
TXNL5	ENSG00000129235	-0.98	2e-07	0.0131834
FUS	ENSG00000089280	-0.797	2.09e-07	0.0137767
ENO1	ENSG00000074800	5.66	2.22e-07	0.0146336
MCM2	ENSG00000073111	-6.24	2.32e-07	0.0152927
GNAS	ENSG00000087460	-6.69	2.36e-07	0.0155564
FUS	ENSG00000089280	-0.193	2.44e-07	0.0160837
ZNF259	ENSG00000109917	1.03	2.47e-07	0.0162815
RSL1D1	ENSG00000171490	-0.428	2.66e-07	0.0175339
RSL1D1	ENSG00000171490	-0.428	2.73e-07	0.0179953
RPL19	ENSG00000108298	-0.616	2.89e-07	0.01905
MCM5	ENSG00000100297	0.35	2.92e-07	0.0192478
TNRC15	ENSG00000204120	0.385	3.05e-07	0.0201047
MGC2752	ENSG00000175487	-0.233	3.31e-07	0.0218185
IK	ENSG00000113141	0.405	3.31e-07	0.0218185
TOM1	ENSG00000100284	-0.893	3.48e-07	0.0229391
H2AFY	ENSG00000113648	0.554	3.57e-07	0.0235324
BRD4	ENSG00000141867	-5.1	4.18e-07	0.0275533
EEF2	ENSG00000167658	-0.123	4.32e-07	0.0284761
RPL34	ENSG00000109475	0.953	4.64e-07	0.0305855
MYL6B	ENSG00000196465	1.64	4.87e-07	0.0321016
RPS6	ENSG00000137154	0.191	4.92e-07	0.0324312
MAP4	ENSG00000047849	0.591	4.93e-07	0.0324971
AMOT	ENSG00000126016	-2.69	4.98e-07	0.0328267
TCERG1	ENSG00000113649	-4.98	5.03e-07	0.0331563
KIAA0922	ENSG00000121210	0.0722	5.26e-07	0.0346723
SHMT2	ENSG00000182199	-6.05	5.28e-07	0.0348042
IMPDH2	ENSG00000178035	-0.674	5.44e-07	0.0358588
RNASEN	ENSG00000113360	-1.52	5.46e-07	0.0359907
PSCD3	ENSG00000008256	-0.96	5.46e-07	0.0359907
IMPDH2	ENSG00000178035	-0.462	5.65e-07	0.0372431
MYO10	ENSG00000145555	-2.24	5.8e-07	0.0382319
TCERG1	ENSG00000113649	-1.92	6.2e-07	0.0408685
C1QBP	ENSG00000108561	-0.232	6.69e-07	0.0440985
PELP1	ENSG00000141456	-6.06	6.9e-07	0.0454827
NUCKS1	ENSG00000069275	-0.721	6.96e-07	0.0458782

[truncated: 7 more sheets: R522G_SE_psg, FUS_SE_psg, siRNA_SE_psg, R521G_RI_pf, R522G_RI_pf, FUS_RI_pf, siRNA_RI_pf]
